# Supplementary material for: Arbuscular Mycorrhiza and Nitrification: Disentangling Processes and Players by Using Synthetic Nitrification Inhibitors
Source: Appl Environ Microbiol. 2022 Oct 3;88(20):e01369-22. doi: 10.1128/aem.01369-22 (PMC9599619; doi:10.1128/aem.01369-22)
Supplement: Supplementary file 1 — Table S1. Download aem.01369-22-s0001.xlsx, XLSX file, 0.2 MB [file aem.01369-22-s0001.xlsx]

## Sheet: List1
Table S1: Environmental conditions in the glasshouse during cultivation of the experiment reported here. Light intensities and temperatures at plant height are shown, recorded every 15 min.
data points	date	time	light intensity (LUX)	Temperature (°C)
1	2019-10-07	14:54:57	2013	21.5
2	2019-10-07	15:09:57	1715	21.6
3	2019-10-07	15:24:57	1799	24.3
4	2019-10-07	15:39:57	1283	24.5
5	2019-10-07	15:54:57	1131	25.3
6	2019-10-07	16:09:57	961	25.3
7	2019-10-07	16:24:57	827	25.3
8	2019-10-07	16:39:57	695	24.5
9	2019-10-07	16:54:57	597	24.3
10	2019-10-07	17:09:57	520	23.6
11	2019-10-07	17:24:57	444	22.8
12	2019-10-07	17:39:57	358	22.7
13	2019-10-07	17:54:57	245	22.5
14	2019-10-07	18:09:57	147	22
15	2019-10-07	18:24:57	54	21.4
16	2019-10-07	18:39:57	18	20.8
17	2019-10-07	18:54:57	11	20.3
18	2019-10-07	19:09:57	0	19.7
19	2019-10-07	19:24:57	0	18.4
20	2019-10-07	19:39:57	0	18.9
21	2019-10-07	19:54:57	0	21.7
22	2019-10-07	20:09:57	0	21
23	2019-10-07	20:24:57	0	20.1
24	2019-10-07	20:39:57	0	19.4
25	2019-10-07	20:54:57	0	19.7
26	2019-10-07	21:09:57	0	21.3
27	2019-10-07	21:24:57	0	20.4
28	2019-10-07	21:39:57	0	19.8
29	2019-10-07	21:54:57	0	18.7
30	2019-10-07	22:09:57	0	19.8
31	2019-10-07	22:24:57	0	20.9
32	2019-10-07	22:39:57	0	19.9
33	2019-10-07	22:54:57	0	18.9
34	2019-10-07	23:09:57	0	18.9
35	2019-10-07	23:24:57	0	20.6
36	2019-10-07	23:39:57	0	20.2
37	2019-10-07	23:54:57	0	18.9
38	2019-10-08	00:09:57	0	18.6
39	2019-10-08	00:24:57	0	20.2
40	2019-10-08	00:39:57	0	20.3
41	2019-10-08	00:54:57	0	19.1
42	2019-10-08	01:09:57	0	18.6
43	2019-10-08	01:24:57	0	20.4
44	2019-10-08	01:39:57	0	19.9
45	2019-10-08	01:54:57	0	18.7
46	2019-10-08	02:09:57	0	18.6
47	2019-10-08	02:24:57	0	20.3
48	2019-10-08	02:39:57	0	20
49	2019-10-08	02:54:57	0	18.9
50	2019-10-08	03:09:57	0	18.4
51	2019-10-08	03:24:57	0	20.5
52	2019-10-08	03:39:57	0	19.8
53	2019-10-08	03:54:57	0	18.7
54	2019-10-08	04:09:57	0	19.3
55	2019-10-08	04:24:57	0	20.5
56	2019-10-08	04:39:57	0	19.6
57	2019-10-08	04:54:57	0	18.6
58	2019-10-08	05:09:57	0	20.5
59	2019-10-08	05:24:57	0	20.2
60	2019-10-08	05:39:57	0	19.2
61	2019-10-08	05:54:57	0	18.3
62	2019-10-08	06:09:57	0	20.4
63	2019-10-08	06:24:57	0	20.2
64	2019-10-08	06:39:57	0	19.2
65	2019-10-08	06:54:57	1	18.3
66	2019-10-08	07:09:57	22	20.3
67	2019-10-08	07:24:57	90	20.4
68	2019-10-08	07:39:57	313	20
69	2019-10-08	07:54:57	143	18.6
70	2019-10-08	08:09:57	142	18.7
71	2019-10-08	08:24:57	1194	21
72	2019-10-08	08:39:57	767	20.7
73	2019-10-08	08:54:57	652	20.5
74	2019-10-08	09:09:57	1062	19.9
75	2019-10-08	09:24:57	1097	19.4
76	2019-10-08	09:39:57	980	19
77	2019-10-08	09:54:57	1041	19.3
78	2019-10-08	10:09:57	1086	21.2
79	2019-10-08	10:24:57	1111	21.3
80	2019-10-08	10:39:57	861	19.1
81	2019-10-08	10:54:57	1617	20.1
82	2019-10-08	11:09:57	1059	20
83	2019-10-08	11:24:57	2266	19.8
84	2019-10-08	11:39:57	2159	19.7
85	2019-10-08	11:54:57	2075	19.7
86	2019-10-08	12:09:57	1708	19.8
87	2019-10-08	12:24:57	1558	19.5
88	2019-10-08	12:39:57	1487	19.3
89	2019-10-08	12:54:57	2199	19.2
90	2019-10-08	13:09:57	2818	20.3
91	2019-10-08	13:24:57	1908	20.2
92	2019-10-08	13:39:57	1066	19.8
93	2019-10-08	13:54:57	1467	19.5
94	2019-10-08	14:09:57	1379	19.5
95	2019-10-08	14:24:57	1346	19.4
96	2019-10-08	14:39:57	1520	19.6
97	2019-10-08	14:54:57	1307	19.5
98	2019-10-08	15:09:57	1364	19.6
99	2019-10-08	15:24:57	2465	19.7
100	2019-10-08	15:39:57	1132	19.7
101	2019-10-08	15:54:57	850	19.3
102	2019-10-08	16:09:57	1327	18.6
103	2019-10-08	16:24:57	1002	18.7
104	2019-10-08	16:39:57	834	22
105	2019-10-08	16:54:57	325	21.4
106	2019-10-08	17:09:57	163	21
107	2019-10-08	17:24:57	98	20.7
108	2019-10-08	17:39:57	59	20.2
109	2019-10-08	17:54:57	56	19.9
110	2019-10-08	18:09:57	107	19.5
111	2019-10-08	18:24:57	24	19.1
112	2019-10-08	18:39:57	13	19.7
113	2019-10-08	18:54:57	10	20.5
114	2019-10-08	19:09:57	0	20.3
115	2019-10-08	19:24:57	0	19.9
116	2019-10-08	19:39:57	0	19.4
117	2019-10-08	19:54:57	0	21.2
118	2019-10-08	20:09:57	0	21.1
119	2019-10-08	20:24:57	0	20.3
120	2019-10-08	20:39:57	0	20.2
121	2019-10-08	20:54:57	0	19.6
122	2019-10-08	21:09:57	0	21.2
123	2019-10-08	21:24:57	0	20.6
124	2019-10-08	21:39:57	0	20
125	2019-10-08	21:54:57	0	19.4
126	2019-10-08	22:09:57	0	19.3
127	2019-10-08	22:24:57	0	21.2
128	2019-10-08	22:39:57	0	21
129	2019-10-08	22:54:57	0	20.2
130	2019-10-08	23:09:57	0	19.7
131	2019-10-08	23:24:57	0	19.1
132	2019-10-08	23:39:57	0	19.7
133	2019-10-08	23:54:57	0	21.5
134	2019-10-09	00:09:57	0	20.9
135	2019-10-09	00:24:57	0	20.2
136	2019-10-09	00:39:57	0	19.8
137	2019-10-09	00:54:57	0	19.4
138	2019-10-09	01:09:57	0	20.3
139	2019-10-09	01:24:57	0	21.3
140	2019-10-09	01:39:57	0	20.7
141	2019-10-09	01:54:57	0	20.1
142	2019-10-09	02:09:57	0	19.5
143	2019-10-09	02:24:57	0	19.1
144	2019-10-09	02:39:57	0	20.1
145	2019-10-09	02:54:57	0	21.2
146	2019-10-09	03:09:57	0	20.6
147	2019-10-09	03:24:57	0	20.1
148	2019-10-09	03:39:57	0	19.5
149	2019-10-09	03:54:57	0	19.1
150	2019-10-09	04:09:57	0	20.6
151	2019-10-09	04:24:57	0	21.2
152	2019-10-09	04:39:57	0	20.6
153	2019-10-09	04:54:57	0	19.9
154	2019-10-09	05:09:57	0	19.4
155	2019-10-09	05:24:57	0	19
156	2019-10-09	05:39:57	0	19.5
157	2019-10-09	05:54:57	0	21.2
158	2019-10-09	06:09:57	0	20.7
159	2019-10-09	06:24:57	0	19.9
160	2019-10-09	06:39:57	0	19.5
161	2019-10-09	06:54:57	1	19.1
162	2019-10-09	07:09:57	26	19.2
163	2019-10-09	07:24:57	91	20.2
164	2019-10-09	07:39:57	183	20.3
165	2019-10-09	07:54:57	452	20
166	2019-10-09	08:09:57	772	20
167	2019-10-09	08:24:57	527	20
168	2019-10-09	08:39:57	592	20.1
169	2019-10-09	08:54:57	732	20.1
170	2019-10-09	09:09:57	884	20.8
171	2019-10-09	09:24:57	1083	22.1
172	2019-10-09	09:39:57	1956	23.5
173	2019-10-09	09:54:57	1646	23.2
174	2019-10-09	10:09:57	3084	23
175	2019-10-09	10:24:57	3121	25
176	2019-10-09	10:39:57	3837	24.4
177	2019-10-09	10:54:57	2712	24.7
178	2019-10-09	11:09:57	2972	24.7
179	2019-10-09	11:24:57	2908	24.4
180	2019-10-09	11:39:57	2828	24.1
181	2019-10-09	11:54:57	2055	25
182	2019-10-09	12:09:57	2397	24.5
183	2019-10-09	12:24:57	3137	24.4
184	2019-10-09	12:39:57	4007	24.9
185	2019-10-09	12:54:57	4803	24.9
186	2019-10-09	13:09:57	2415	24.6
187	2019-10-09	13:24:57	2175	24.1
188	2019-10-09	13:39:57	1442	23.6
189	2019-10-09	13:54:57	1314	23.8
190	2019-10-09	14:09:57	2007	23.9
191	2019-10-09	14:24:57	965	23.7
192	2019-10-09	14:39:57	1216	23.4
193	2019-10-09	14:54:57	1722	21.6
194	2019-10-09	15:09:57	1270	22.6
195	2019-10-09	15:24:57	707	22.7
196	2019-10-09	15:39:57	587	22.3
197	2019-10-09	15:54:57	454	22.1
198	2019-10-09	16:09:57	297	21.8
199	2019-10-09	16:24:57	381	21.4
200	2019-10-09	16:39:57	276	21
201	2019-10-09	16:54:57	245	20.5
202	2019-10-09	17:09:57	128	20
203	2019-10-09	17:24:57	98	19.6
204	2019-10-09	17:39:57	86	19.4
205	2019-10-09	17:54:57	48	20.6
206	2019-10-09	18:09:57	30	20.6
207	2019-10-09	18:24:57	14	20.1
208	2019-10-09	18:39:57	12	19.6
209	2019-10-09	18:54:57	11	19.1
210	2019-10-09	19:09:57	0	18.6
211	2019-10-09	19:24:57	0	19.9
212	2019-10-09	19:39:57	0	21.6
213	2019-10-09	19:54:57	0	20.8
214	2019-10-09	20:09:57	0	20.3
215	2019-10-09	20:24:57	0	19.7
216	2019-10-09	20:39:57	0	19
217	2019-10-09	20:54:57	0	19.3
218	2019-10-09	21:09:57	0	21.6
219	2019-10-09	21:24:57	0	21
220	2019-10-09	21:39:57	0	20.2
221	2019-10-09	21:54:57	0	20
222	2019-10-09	22:09:57	0	19.4
223	2019-10-09	22:24:57	0	21.4
224	2019-10-09	22:39:57	0	20.8
225	2019-10-09	22:54:57	0	20.2
226	2019-10-09	23:09:57	0	19.6
227	2019-10-09	23:24:57	0	19.2
228	2019-10-09	23:39:57	0	18.9
229	2019-10-09	23:54:57	0	21.8
230	2019-10-10	00:09:57	0	21.3
231	2019-10-10	00:24:57	0	20.5
232	2019-10-10	00:39:57	0	19.6
233	2019-10-10	00:54:57	0	19.2
234	2019-10-10	01:09:57	0	18.9
235	2019-10-10	01:24:57	0	21.4
236	2019-10-10	01:39:57	0	20.9
237	2019-10-10	01:54:57	0	20.2
238	2019-10-10	02:09:57	0	19.5
239	2019-10-10	02:24:57	0	18.8
240	2019-10-10	02:39:57	0	19.9
241	2019-10-10	02:54:57	0	21.5
242	2019-10-10	03:09:57	0	20.7
243	2019-10-10	03:24:57	0	20
244	2019-10-10	03:39:57	0	19.3
245	2019-10-10	03:54:57	0	19.1
246	2019-10-10	04:09:57	0	21.7
247	2019-10-10	04:24:57	0	20.9
248	2019-10-10	04:39:57	0	20.1
249	2019-10-10	04:54:57	0	19.5
250	2019-10-10	05:09:57	0	18.8
251	2019-10-10	05:24:57	0	21.5
252	2019-10-10	05:39:57	0	21
253	2019-10-10	05:54:57	0	20.1
254	2019-10-10	06:09:57	0	19.1
255	2019-10-10	06:24:57	0	20
256	2019-10-10	06:39:57	0	20.9
257	2019-10-10	06:54:57	1	18.7
258	2019-10-10	07:09:57	28	18.9
259	2019-10-10	07:24:57	102	20.4
260	2019-10-10	07:39:57	294	20.7
261	2019-10-10	07:54:57	366	20.7
262	2019-10-10	08:09:57	549	20.4
263	2019-10-10	08:24:57	1169	20.1
264	2019-10-10	08:39:57	1168	20.4
265	2019-10-10	08:54:57	825	20.2
266	2019-10-10	09:09:57	1667	20.4
267	2019-10-10	09:24:57	1885	20.9
268	2019-10-10	09:39:57	1347	21
269	2019-10-10	09:54:57	1319	21
270	2019-10-10	10:09:57	1004	20.7
271	2019-10-10	10:24:57	1825	21
272	2019-10-10	10:39:57	4057	21.6
273	2019-10-10	10:54:57	3377	22.9
274	2019-10-10	11:09:57	4463	24.8
275	2019-10-10	11:24:57	1382	23.4
276	2019-10-10	11:39:57	669	23
277	2019-10-10	11:54:57	903	22.5
278	2019-10-10	12:09:57	2241	21.7
279	2019-10-10	12:24:57	3850	21.9
280	2019-10-10	12:39:57	2455	22.6
281	2019-10-10	12:54:57	2101	22.5
282	2019-10-10	13:09:57	1813	22.5
283	2019-10-10	13:24:57	2555	21
284	2019-10-10	13:39:57	3320	22.9
285	2019-10-10	13:54:57	592	22.4
286	2019-10-10	14:09:57	4225	22.7
287	2019-10-10	14:24:57	1546	22.7
288	2019-10-10	14:39:57	4711	22.6
289	2019-10-10	14:54:57	2372	23.7
290	2019-10-10	15:09:57	3067	23.8
291	2019-10-10	15:24:57	2479	24.2
292	2019-10-10	15:39:57	1247	24.6
293	2019-10-10	15:54:57	1117	23.3
294	2019-10-10	16:09:57	1131	20.1
295	2019-10-10	16:24:57	1516	24.2
296	2019-10-10	16:39:57	1718	24.6
297	2019-10-10	16:54:57	873	22.4
298	2019-10-10	17:09:57	1101	23.6
299	2019-10-10	17:24:57	842	23.3
300	2019-10-10	17:39:57	302	22.7
301	2019-10-10	17:54:57	214	22.1
302	2019-10-10	18:09:57	38	21.6
303	2019-10-10	18:24:57	18	21.1
304	2019-10-10	18:39:57	12	20.7
305	2019-10-10	18:54:57	11	20.3
306	2019-10-10	19:09:57	0	19.9
307	2019-10-10	19:24:57	0	19.5
308	2019-10-10	19:39:57	0	20.7
309	2019-10-10	19:54:57	0	21
310	2019-10-10	20:09:57	0	20.8
311	2019-10-10	20:24:57	0	19.8
312	2019-10-10	20:39:57	0	19.4
313	2019-10-10	20:54:57	0	21.8
314	2019-10-10	21:09:57	0	21
315	2019-10-10	21:24:57	0	20.6
316	2019-10-10	21:39:57	0	19.6
317	2019-10-10	21:54:57	0	20.2
318	2019-10-10	22:09:57	0	21.1
319	2019-10-10	22:24:57	0	20.3
320	2019-10-10	22:39:57	0	19.3
321	2019-10-10	22:54:57	0	19.2
322	2019-10-10	23:09:57	0	21.2
323	2019-10-10	23:24:57	0	20.4
324	2019-10-10	23:39:57	0	19.4
325	2019-10-10	23:54:57	0	19
326	2019-10-11	00:09:57	0	21.3
327	2019-10-11	00:24:57	0	20.5
328	2019-10-11	00:39:57	0	19.6
329	2019-10-11	00:54:57	0	18.7
330	2019-10-11	01:09:57	0	20.3
331	2019-10-11	01:24:57	0	20.8
332	2019-10-11	01:39:57	0	20
333	2019-10-11	01:54:57	0	18.9
334	2019-10-11	02:09:57	0	18.7
335	2019-10-11	02:24:57	0	21.2
336	2019-10-11	02:39:57	0	20.6
337	2019-10-11	02:54:57	0	19.7
338	2019-10-11	03:09:57	0	18.9
339	2019-10-11	03:24:57	0	18.6
340	2019-10-11	03:39:57	0	20.7
341	2019-10-11	03:54:57	0	20.8
342	2019-10-11	04:09:57	0	20
343	2019-10-11	04:24:57	0	19
344	2019-10-11	04:39:57	0	19.4
345	2019-10-11	04:54:57	0	21
346	2019-10-11	05:09:57	0	20
347	2019-10-11	05:24:57	0	19
348	2019-10-11	05:39:57	0	19.4
349	2019-10-11	05:54:57	0	21.1
350	2019-10-11	06:09:57	0	20.2
351	2019-10-11	06:24:57	0	19.3
352	2019-10-11	06:39:57	0	19.2
353	2019-10-11	06:54:57	0	20.6
354	2019-10-11	07:09:57	26	19.9
355	2019-10-11	07:24:57	93	19.7
356	2019-10-11	07:39:57	241	19.1
357	2019-10-11	07:54:57	257	21.2
358	2019-10-11	08:09:57	386	20.8
359	2019-10-11	08:24:57	1247	21
360	2019-10-11	08:39:57	1561	21.1
361	2019-10-11	08:54:57	1798	21.4
362	2019-10-11	09:09:57	1289	21.3
363	2019-10-11	09:24:57	1827	21.6
364	2019-10-11	09:39:57	1760	21.9
365	2019-10-11	09:54:57	2061	22.3
366	2019-10-11	10:09:57	2667	23.7
367	2019-10-11	10:24:57	3012	23.9
368	2019-10-11	10:39:57	2579	24.1
369	2019-10-11	10:54:57	3212	24.3
370	2019-10-11	11:09:57	3691	24.9
371	2019-10-11	11:24:57	4259	27.5
372	2019-10-11	11:39:57	3548	26.2
373	2019-10-11	11:54:57	3912	25.9
374	2019-10-11	12:09:57	3816	25.7
375	2019-10-11	12:24:57	3458	25.3
376	2019-10-11	12:39:57	3526	25.3
377	2019-10-11	12:54:57	3302	25.6
378	2019-10-11	13:09:57	4132	24.9
379	2019-10-11	13:24:57	5453	25.3
380	2019-10-11	13:39:57	3084	26.3
381	2019-10-11	13:54:57	4167	28.2
382	2019-10-11	14:09:57	2807	27.4
383	2019-10-11	14:24:57	8201	26.8
384	2019-10-11	14:39:57	9878	27.1
385	2019-10-11	14:54:57	3270	27.5
386	2019-10-11	15:09:57	2403	26.1
387	2019-10-11	15:24:57	2378	24.5
388	2019-10-11	15:39:57	1772	25.2
389	2019-10-11	15:54:57	1640	24.4
390	2019-10-11	16:09:57	1174	24.2
391	2019-10-11	16:24:57	1188	24.4
392	2019-10-11	16:39:57	1058	24.2
393	2019-10-11	16:54:57	711	24
394	2019-10-11	17:09:57	528	23.6
395	2019-10-11	17:24:57	480	22.9
396	2019-10-11	17:39:57	354	22.7
397	2019-10-11	17:54:57	193	22.4
398	2019-10-11	18:09:57	71	22.1
399	2019-10-11	18:24:57	26	21.5
400	2019-10-11	18:39:57	13	21.3
401	2019-10-11	18:54:57	12	21.1
402	2019-10-11	19:09:57	0	20.8
403	2019-10-11	19:24:57	0	20.3
404	2019-10-11	19:39:57	0	19.9
405	2019-10-11	19:54:57	0	19.5
406	2019-10-11	20:09:57	0	20.3
407	2019-10-11	20:24:57	0	21.3
408	2019-10-11	20:39:57	0	20.8
409	2019-10-11	20:54:57	0	20.5
410	2019-10-11	21:09:57	0	19.7
411	2019-10-11	21:24:57	0	19.7
412	2019-10-11	21:39:57	0	21.7
413	2019-10-11	21:54:57	0	21
414	2019-10-11	22:09:57	0	20.6
415	2019-10-11	22:24:57	0	20
416	2019-10-11	22:39:57	0	19
417	2019-10-11	22:54:57	0	21.5
418	2019-10-11	23:09:57	0	20.8
419	2019-10-11	23:24:57	0	20
420	2019-10-11	23:39:57	0	20
421	2019-10-11	23:54:57	0	19.1
422	2019-10-12	00:09:57	0	21.4
423	2019-10-12	00:24:57	0	20.7
424	2019-10-12	00:39:57	0	20.1
425	2019-10-12	00:54:57	0	19.4
426	2019-10-12	01:09:57	0	19.2
427	2019-10-12	01:24:57	0	18.8
428	2019-10-12	01:39:57	0	21.7
429	2019-10-12	01:54:57	0	20.9
430	2019-10-12	02:09:57	0	20.3
431	2019-10-12	02:24:57	0	19.5
432	2019-10-12	02:39:57	0	19.2
433	2019-10-12	02:54:57	0	18.7
434	2019-10-12	03:09:57	0	21.6
435	2019-10-12	03:24:57	0	21.1
436	2019-10-12	03:39:57	0	20.2
437	2019-10-12	03:54:57	0	19.5
438	2019-10-12	04:09:57	0	19.2
439	2019-10-12	04:24:57	0	19.1
440	2019-10-12	04:39:57	0	21.8
441	2019-10-12	04:54:57	0	20.8
442	2019-10-12	05:09:57	0	20
443	2019-10-12	05:24:57	0	19.1
444	2019-10-12	05:39:57	0	18.8
445	2019-10-12	05:54:57	0	19.8
446	2019-10-12	06:09:57	0	20.9
447	2019-10-12	06:24:57	0	20.2
448	2019-10-12	06:39:57	0	19.3
449	2019-10-12	06:54:57	0	18.7
450	2019-10-12	07:09:57	19	19.5
451	2019-10-12	07:24:57	78	21.8
452	2019-10-12	07:39:57	171	20.9
453	2019-10-12	07:54:57	272	20.3
454	2019-10-12	08:09:57	479	19.9
455	2019-10-12	08:24:57	1010	19.9
456	2019-10-12	08:39:57	2259	20.5
457	2019-10-12	08:54:57	3229	20.8
458	2019-10-12	09:09:57	740	21.4
459	2019-10-12	09:24:57	854	21.9
460	2019-10-12	09:39:57	1045	22.9
461	2019-10-12	09:54:57	1218	23
462	2019-10-12	10:09:57	1481	23.8
463	2019-10-12	10:24:57	1727	25.3
464	2019-10-12	10:39:57	1817	27.5
465	2019-10-12	10:54:57	1991	27.9
466	2019-10-12	11:09:57	1999	27.1
467	2019-10-12	11:24:57	3136	27.5
468	2019-10-12	11:39:57	3553	27.7
469	2019-10-12	11:54:57	3073	28.5
470	2019-10-12	12:09:57	3069	28.6
471	2019-10-12	12:24:57	2673	28
472	2019-10-12	12:39:57	3177	28.6
473	2019-10-12	12:54:57	9037	28.4
474	2019-10-12	13:09:57	15557	28.7
475	2019-10-12	13:24:57	15738	28.7
476	2019-10-12	13:39:57	2183	30.1
477	2019-10-12	13:54:57	2978	29.8
478	2019-10-12	14:09:57	15937	29.8
479	2019-10-12	14:24:57	15658	29.1
480	2019-10-12	14:39:57	12916	29.2
481	2019-10-12	14:54:57	1650	28.6
482	2019-10-12	15:09:57	1705	28.4
483	2019-10-12	15:24:57	5826	27.7
484	2019-10-12	15:39:57	1090	28.2
485	2019-10-12	15:54:57	906	27.8
486	2019-10-12	16:09:57	824	27.5
487	2019-10-12	16:24:57	614	27
488	2019-10-12	16:39:57	553	26.2
489	2019-10-12	16:54:57	496	25.8
490	2019-10-12	17:09:57	421	26.3
491	2019-10-12	17:24:57	290	26.2
492	2019-10-12	17:39:57	226	25.9
493	2019-10-12	17:54:57	133	25.5
494	2019-10-12	18:09:57	83	25
495	2019-10-12	18:24:57	26	24.6
496	2019-10-12	18:39:57	12	24.1
497	2019-10-12	18:54:57	11	24
498	2019-10-12	19:09:57	0	23.8
499	2019-10-12	19:24:57	0	23.3
500	2019-10-12	19:39:57	0	22.8
501	2019-10-12	19:54:57	0	22.4
502	2019-10-12	20:09:57	0	21.5
503	2019-10-12	20:24:57	0	21.1
504	2019-10-12	20:39:57	0	20.7
505	2019-10-12	20:54:57	0	20.4
506	2019-10-12	21:09:57	0	20.1
507	2019-10-12	21:24:57	0	20
508	2019-10-12	21:39:57	0	19.9
509	2019-10-12	21:54:57	0	19.6
510	2019-10-12	22:09:57	0	19.4
511	2019-10-12	22:24:57	0	19.3
512	2019-10-12	22:39:57	0	19.1
513	2019-10-12	22:54:57	0	19.2
514	2019-10-12	23:09:57	0	19.3
515	2019-10-12	23:24:57	0	19.3
516	2019-10-12	23:39:57	0	19.3
517	2019-10-12	23:54:57	0	19.3
518	2019-10-13	00:09:57	0	19.2
519	2019-10-13	00:24:57	0	19.2
520	2019-10-13	00:39:57	0	19.1
521	2019-10-13	00:54:57	0	19
522	2019-10-13	01:09:57	0	19
523	2019-10-13	01:24:57	0	19.7
524	2019-10-13	01:39:57	0	20.4
525	2019-10-13	01:54:57	0	20.3
526	2019-10-13	02:09:57	0	20
527	2019-10-13	02:24:57	0	20.1
528	2019-10-13	02:39:57	0	19.9
529	2019-10-13	02:54:57	0	19.5
530	2019-10-13	03:09:57	0	19.2
531	2019-10-13	03:24:57	0	19
532	2019-10-13	03:39:57	0	20.2
533	2019-10-13	03:54:57	0	21
534	2019-10-13	04:09:57	0	20.6
535	2019-10-13	04:24:57	0	20
536	2019-10-13	04:39:57	0	19.8
537	2019-10-13	04:54:57	0	19.2
538	2019-10-13	05:09:57	0	19.5
539	2019-10-13	05:24:57	0	21.7
540	2019-10-13	05:39:57	0	21.1
541	2019-10-13	05:54:57	0	20.4
542	2019-10-13	06:09:57	0	19.7
543	2019-10-13	06:24:57	0	19.6
544	2019-10-13	06:39:57	0	19
545	2019-10-13	06:54:57	0	21.8
546	2019-10-13	07:09:57	21	21.4
547	2019-10-13	07:24:57	79	21.3
548	2019-10-13	07:39:57	187	20.9
549	2019-10-13	07:54:57	315	20.5
550	2019-10-13	08:09:57	487	20.3
551	2019-10-13	08:24:57	790	20.6
552	2019-10-13	08:39:57	1959	21.2
553	2019-10-13	08:54:57	1574	21.6
554	2019-10-13	09:09:57	1514	22.3
555	2019-10-13	09:24:57	1297	22.8
556	2019-10-13	09:39:57	1914	24.1
557	2019-10-13	09:54:57	3142	24.4
558	2019-10-13	10:09:57	1183	24.8
559	2019-10-13	10:24:57	2030	25.5
560	2019-10-13	10:39:57	2187	27.8
561	2019-10-13	10:54:57	2353	27.6
562	2019-10-13	11:09:57	2332	27.3
563	2019-10-13	11:24:57	3306	27.6
564	2019-10-13	11:39:57	3756	28.1
565	2019-10-13	11:54:57	3692	28.9
566	2019-10-13	12:09:57	3733	28.7
567	2019-10-13	12:24:57	2907	28.6
568	2019-10-13	12:39:57	3000	29.1
569	2019-10-13	12:54:57	5921	29.3
570	2019-10-13	13:09:57	12499	29.5
571	2019-10-13	13:24:57	14429	29.7
572	2019-10-13	13:39:57	2422	30.9
573	2019-10-13	13:54:57	3156	30.5
574	2019-10-13	14:09:57	12602	30.6
575	2019-10-13	14:24:57	14669	30.1
576	2019-10-13	14:39:57	11630	30
577	2019-10-13	14:54:57	1980	29.5
578	2019-10-13	15:09:57	1667	29.7
579	2019-10-13	15:24:57	5531	28.6
580	2019-10-13	15:39:57	1221	28.9
581	2019-10-13	15:54:57	929	28.6
582	2019-10-13	16:09:57	880	28.3
583	2019-10-13	16:24:57	746	28.1
584	2019-10-13	16:39:57	646	27.7
585	2019-10-13	16:54:57	555	27.1
586	2019-10-13	17:09:57	440	26.6
587	2019-10-13	17:24:57	323	26.2
588	2019-10-13	17:39:57	200	26.4
589	2019-10-13	17:54:57	147	26.2
590	2019-10-13	18:09:57	70	25.8
591	2019-10-13	18:24:57	23	25.4
592	2019-10-13	18:39:57	12	25
593	2019-10-13	18:54:57	11	24.7
594	2019-10-13	19:09:57	0	24.8
595	2019-10-13	19:24:57	0	24.3
596	2019-10-13	19:39:57	0	24
597	2019-10-13	19:54:57	0	23.5
598	2019-10-13	20:09:57	0	22.9
599	2019-10-13	20:24:57	0	22.5
600	2019-10-13	20:39:57	0	22.1
601	2019-10-13	20:54:57	0	21.8
602	2019-10-13	21:09:57	0	21.6
603	2019-10-13	21:24:57	0	21.4
604	2019-10-13	21:39:57	0	21.1
605	2019-10-13	21:54:57	0	20.8
606	2019-10-13	22:09:57	0	20.6
607	2019-10-13	22:24:57	0	20.3
608	2019-10-13	22:39:57	0	20.1
609	2019-10-13	22:54:57	0	19.9
610	2019-10-13	23:09:57	0	19.7
611	2019-10-13	23:24:57	0	19.5
612	2019-10-13	23:39:57	0	19.1
613	2019-10-13	23:54:57	0	18.9
614	2019-10-14	00:09:57	0	19.4
615	2019-10-14	00:24:57	0	19.9
616	2019-10-14	00:39:57	0	19.4
617	2019-10-14	00:54:57	0	19.1
618	2019-10-14	01:09:57	0	20.3
619	2019-10-14	01:24:57	0	21.1
620	2019-10-14	01:39:57	0	21.2
621	2019-10-14	01:54:57	0	20.6
622	2019-10-14	02:09:57	0	19.8
623	2019-10-14	02:24:57	0	19.1
624	2019-10-14	02:39:57	0	20.3
625	2019-10-14	02:54:57	0	20.8
626	2019-10-14	03:09:57	0	20.3
627	2019-10-14	03:24:57	0	20.2
628	2019-10-14	03:39:57	0	19.6
629	2019-10-14	03:54:57	0	19.9
630	2019-10-14	04:09:57	0	21.1
631	2019-10-14	04:24:57	0	20.5
632	2019-10-14	04:39:57	0	19.9
633	2019-10-14	04:54:57	0	19.9
634	2019-10-14	05:09:57	0	19.1
635	2019-10-14	05:24:57	0	21.5
636	2019-10-14	05:39:57	0	21
637	2019-10-14	05:54:57	0	20.2
638	2019-10-14	06:09:57	0	20.2
639	2019-10-14	06:24:57	0	19.4
640	2019-10-14	06:39:57	0	19.3
641	2019-10-14	06:54:57	0	21.4
642	2019-10-14	07:09:57	17	20.7
643	2019-10-14	07:24:57	75	21.1
644	2019-10-14	07:39:57	179	20.5
645	2019-10-14	07:54:57	301	20.2
646	2019-10-14	08:09:57	453	19.9
647	2019-10-14	08:24:57	775	20.1
648	2019-10-14	08:39:57	1140	20.5
649	2019-10-14	08:54:57	1045	21
650	2019-10-14	09:09:57	949	21.5
651	2019-10-14	09:24:57	1067	22
652	2019-10-14	09:39:57	1205	22.8
653	2019-10-14	09:54:57	1376	23.4
654	2019-10-14	10:09:57	1566	23.9
655	2019-10-14	10:24:57	1818	24.8
656	2019-10-14	10:39:57	1258	26.5
657	2019-10-14	10:54:57	2203	26.5
658	2019-10-14	11:09:57	2237	26.9
659	2019-10-14	11:24:57	3240	26
660	2019-10-14	11:39:57	3708	26.5
661	2019-10-14	11:54:57	4134	26.7
662	2019-10-14	12:09:57	3810	26.1
663	2019-10-14	12:24:57	2875	26.5
664	2019-10-14	12:39:57	2861	27
665	2019-10-14	12:54:57	3886	27.4
666	2019-10-14	13:09:57	9547	28.1
667	2019-10-14	13:24:57	13191	28.5
668	2019-10-14	13:39:57	2335	29.2
669	2019-10-14	13:54:57	3016	29.6
670	2019-10-14	14:09:57	14240	29.2
671	2019-10-14	14:24:57	13882	28.5
672	2019-10-14	14:39:57	11497	28.3
673	2019-10-14	14:54:57	1873	28.2
674	2019-10-14	15:09:57	1600	27.8
675	2019-10-14	15:24:57	5849	27.2
676	2019-10-14	15:39:57	1202	27
677	2019-10-14	15:54:57	1015	26.6
678	2019-10-14	16:09:57	881	26.1
679	2019-10-14	16:24:57	756	25.6
680	2019-10-14	16:39:57	642	25.1
681	2019-10-14	16:54:57	540	26.5
682	2019-10-14	17:09:57	453	26.5
683	2019-10-14	17:24:57	362	26.4
684	2019-10-14	17:39:57	265	26.1
685	2019-10-14	17:54:57	165	25.7
686	2019-10-14	18:09:57	70	25.2
687	2019-10-14	18:24:57	22	24.7
688	2019-10-14	18:39:57	12	24.6
689	2019-10-14	18:54:57	11	24.3
690	2019-10-14	19:09:57	0	24
691	2019-10-14	19:24:57	0	23.4
692	2019-10-14	19:39:57	0	22.7
693	2019-10-14	19:54:57	0	21.7
694	2019-10-14	20:09:57	0	21.3
695	2019-10-14	20:24:57	0	20.9
696	2019-10-14	20:39:57	0	20.6
697	2019-10-14	20:54:57	0	20.5
698	2019-10-14	21:09:57	0	20.2
699	2019-10-14	21:24:57	0	20.1
700	2019-10-14	21:39:57	0	19.7
701	2019-10-14	21:54:57	0	19.5
702	2019-10-14	22:09:57	0	19.4
703	2019-10-14	22:24:57	0	19.1
704	2019-10-14	22:39:57	0	21.3
705	2019-10-14	22:54:57	0	21.2
706	2019-10-14	23:09:57	0	21
707	2019-10-14	23:24:57	0	20.2
708	2019-10-14	23:39:57	0	19.7
709	2019-10-14	23:54:57	0	19.3
710	2019-10-15	00:09:57	0	20.8
711	2019-10-15	00:24:57	0	21.2
712	2019-10-15	00:39:57	0	20.8
713	2019-10-15	00:54:57	0	20.2
714	2019-10-15	01:09:57	0	19.7
715	2019-10-15	01:24:57	0	19.5
716	2019-10-15	01:39:57	0	20.1
717	2019-10-15	01:54:57	0	20.6
718	2019-10-15	02:09:57	0	20.5
719	2019-10-15	02:24:57	0	20.2
720	2019-10-15	02:39:57	0	20.2
721	2019-10-15	02:54:57	0	19.9
722	2019-10-15	03:09:57	0	19.7
723	2019-10-15	03:24:57	0	19.5
724	2019-10-15	03:39:57	0	19.3
725	2019-10-15	03:54:57	0	19.8
726	2019-10-15	04:09:57	0	20.8
727	2019-10-15	04:24:57	0	20.6
728	2019-10-15	04:39:57	0	20.4
729	2019-10-15	04:54:57	0	20.2
730	2019-10-15	05:09:57	0	20.1
731	2019-10-15	05:24:57	0	19.8
732	2019-10-15	05:39:57	0	19.6
733	2019-10-15	05:54:57	0	19.4
734	2019-10-15	06:09:57	0	19.3
735	2019-10-15	06:24:57	0	19.2
736	2019-10-15	06:39:57	0	19.3
737	2019-10-15	06:54:57	0	20.6
738	2019-10-15	07:09:57	9	21.2
739	2019-10-15	07:24:57	26	21.5
740	2019-10-15	07:39:57	42	21.5
741	2019-10-15	07:54:57	66	21.1
742	2019-10-15	08:09:57	127	21
743	2019-10-15	08:24:57	150	21
744	2019-10-15	08:39:57	233	21
745	2019-10-15	08:54:57	342	21
746	2019-10-15	09:09:57	404	21.1
747	2019-10-15	09:24:57	398	21
748	2019-10-15	09:39:57	597	21.2
749	2019-10-15	09:54:57	690	21.3
750	2019-10-15	10:09:57	690	21.5
751	2019-10-15	10:24:57	706	21.7
752	2019-10-15	10:39:57	714	21.8
753	2019-10-15	10:54:57	818	21.9
754	2019-10-15	11:09:57	832	22
755	2019-10-15	11:24:57	853	22
756	2019-10-15	11:39:57	973	22.1
757	2019-10-15	11:54:57	957	22.2
758	2019-10-15	12:09:57	1191	22.4
759	2019-10-15	12:24:57	1105	22.4
760	2019-10-15	12:39:57	1053	22.4
761	2019-10-15	12:54:57	1489	22.7
762	2019-10-15	13:09:57	1522	22.7
763	2019-10-15	13:24:57	1866	23.1
764	2019-10-15	13:39:57	1547	23.2
765	2019-10-15	13:54:57	1342	23.3
766	2019-10-15	14:09:57	1262	23.4
767	2019-10-15	14:24:57	1207	23.3
768	2019-10-15	14:39:57	1365	23.4
769	2019-10-15	14:54:57	1434	23.5
770	2019-10-15	15:09:57	1438	23.6
771	2019-10-15	15:24:57	1434	23.7
772	2019-10-15	15:39:57	1256	23.7
773	2019-10-15	15:54:57	1285	23.6
774	2019-10-15	16:09:57	1073	23.6
775	2019-10-15	16:24:57	1099	23.6
776	2019-10-15	16:39:57	922	23.4
777	2019-10-15	16:54:57	570	23.2
778	2019-10-15	17:09:57	463	23
779	2019-10-15	17:24:57	376	22.8
780	2019-10-15	17:39:57	251	22.3
781	2019-10-15	17:54:57	118	21.9
782	2019-10-15	18:09:57	48	21.5
783	2019-10-15	18:24:57	15	21.2
784	2019-10-15	18:39:57	11	20.8
785	2019-10-15	18:54:57	11	20.4
786	2019-10-15	19:09:57	0	20.2
787	2019-10-15	19:24:57	0	19.8
788	2019-10-15	19:39:57	0	19.3
789	2019-10-15	19:54:57	0	20.8
790	2019-10-15	20:09:57	0	21.3
791	2019-10-15	20:24:57	0	21.2
792	2019-10-15	20:39:57	0	20.4
793	2019-10-15	20:54:57	0	19.5
794	2019-10-15	21:09:57	0	20
795	2019-10-15	21:24:57	0	21.6
796	2019-10-15	21:39:57	0	20.9
797	2019-10-15	21:54:57	0	20.4
798	2019-10-15	22:09:57	0	19.8
799	2019-10-15	22:24:57	0	19.1
800	2019-10-15	22:39:57	0	20.2
801	2019-10-15	22:54:57	0	21.3
802	2019-10-15	23:09:57	0	20.7
803	2019-10-15	23:24:57	0	19.8
804	2019-10-15	23:39:57	0	19.6
805	2019-10-15	23:54:57	0	18.7
806	2019-10-16	00:09:57	0	20.6
807	2019-10-16	00:24:57	0	21.5
808	2019-10-16	00:39:57	0	20.7
809	2019-10-16	00:54:57	0	19.9
810	2019-10-16	01:09:57	0	19.6
811	2019-10-16	01:24:57	0	20.3
812	2019-10-16	01:39:57	0	21.3
813	2019-10-16	01:54:57	0	20.5
814	2019-10-16	02:09:57	0	19.6
815	2019-10-16	02:24:57	0	19
816	2019-10-16	02:39:57	0	20.7
817	2019-10-16	02:54:57	0	21
818	2019-10-16	03:09:57	0	20.5
819	2019-10-16	03:24:57	0	19.8
820	2019-10-16	03:39:57	0	19.4
821	2019-10-16	03:54:57	0	19
822	2019-10-16	04:09:57	0	19.7
823	2019-10-16	04:24:57	0	21
824	2019-10-16	04:39:57	0	20.5
825	2019-10-16	04:54:57	0	20
826	2019-10-16	05:09:57	0	19.5
827	2019-10-16	05:24:57	0	19.3
828	2019-10-16	05:39:57	0	19
829	2019-10-16	05:54:57	0	21.5
830	2019-10-16	06:09:57	0	21.2
831	2019-10-16	06:24:57	0	20.3
832	2019-10-16	06:39:57	0	19.9
833	2019-10-16	06:54:57	0	19.7
834	2019-10-16	07:09:57	8	19
835	2019-10-16	07:24:57	26	21.4
836	2019-10-16	07:39:57	53	21.2
837	2019-10-16	07:54:57	1688	21
838	2019-10-16	08:09:57	1962	20.9
839	2019-10-16	08:24:57	2079	20.8
840	2019-10-16	08:39:57	1933	20.7
841	2019-10-16	08:54:57	3011	20.9
842	2019-10-16	09:09:57	2256	21.1
843	2019-10-16	09:24:57	2087	20.9
844	2019-10-16	09:39:57	2257	20.6
845	2019-10-16	09:54:57	2043	20.5
846	2019-10-16	10:09:57	2915	20.5
847	2019-10-16	10:24:57	3123	20.9
848	2019-10-16	10:39:57	2975	21
849	2019-10-16	10:54:57	4955	21.9
850	2019-10-16	11:09:57	3566	24.3
851	2019-10-16	11:24:57	5980	26.8
852	2019-10-16	11:39:57	6208	28
853	2019-10-16	11:54:57	3996	28
854	2019-10-16	12:09:57	3283	25.9
855	2019-10-16	12:24:57	4202	26.5
856	2019-10-16	12:39:57	5873	24.6
857	2019-10-16	12:54:57	6021	26.2
858	2019-10-16	13:09:57	6103	28.2
859	2019-10-16	13:24:57	11754	28.1
860	2019-10-16	13:39:57	4705	26.8
861	2019-10-16	13:54:57	6264	27.1
862	2019-10-16	14:09:57	16062	27.7
863	2019-10-16	14:24:57	3444	26.3
864	2019-10-16	14:39:57	7297	25.4
865	2019-10-16	14:54:57	5329	25.3
866	2019-10-16	15:09:57	4443	24.8
867	2019-10-16	15:24:57	8328	24.6
868	2019-10-16	15:39:57	2880	25.7
869	2019-10-16	15:54:57	2768	26.3
870	2019-10-16	16:09:57	2264	26.3
871	2019-10-16	16:24:57	2212	26
872	2019-10-16	16:39:57	2121	26.1
873	2019-10-16	16:54:57	2009	25.3
874	2019-10-16	17:09:57	1924	25.7
875	2019-10-16	17:24:57	1851	25.2
876	2019-10-16	17:39:57	1733	25
877	2019-10-16	17:54:57	1648	24.6
878	2019-10-16	18:09:57	1579	24
879	2019-10-16	18:24:57	1531	23.6
880	2019-10-16	18:39:57	1545	23.1
881	2019-10-16	18:54:57	1527	23
882	2019-10-16	19:09:57	0	22.4
883	2019-10-16	19:24:57	0	21.6
884	2019-10-16	19:39:57	0	21.1
885	2019-10-16	19:54:57	0	20.8
886	2019-10-16	20:09:57	0	20.1
887	2019-10-16	20:24:57	0	19.4
888	2019-10-16	20:39:57	0	20.6
889	2019-10-16	20:54:57	0	21.6
890	2019-10-16	21:09:57	0	21.2
891	2019-10-16	21:24:57	0	20.5
892	2019-10-16	21:39:57	0	19.9
893	2019-10-16	21:54:57	0	19.5
894	2019-10-16	22:09:57	0	21.8
895	2019-10-16	22:24:57	0	21.2
896	2019-10-16	22:39:57	0	20.9
897	2019-10-16	22:54:57	0	20.3
898	2019-10-16	23:09:57	0	19.5
899	2019-10-16	23:24:57	0	20.7
900	2019-10-16	23:39:57	0	21.2
901	2019-10-16	23:54:57	0	20.6
902	2019-10-17	00:09:57	0	20
903	2019-10-17	00:24:57	0	19.5
904	2019-10-17	00:39:57	0	20.7
905	2019-10-17	00:54:57	0	20.9
906	2019-10-17	01:09:57	0	20.4
907	2019-10-17	01:24:57	0	19.5
908	2019-10-17	01:39:57	0	19.2
909	2019-10-17	01:54:57	0	20.6
910	2019-10-17	02:09:57	0	21
911	2019-10-17	02:24:57	0	20.5
912	2019-10-17	02:39:57	0	19.6
913	2019-10-17	02:54:57	0	19.3
914	2019-10-17	03:09:57	0	19.7
915	2019-10-17	03:24:57	0	21.6
916	2019-10-17	03:39:57	0	20.9
917	2019-10-17	03:54:57	0	19.9
918	2019-10-17	04:09:57	0	19.1
919	2019-10-17	04:24:57	0	19
920	2019-10-17	04:39:57	0	21.1
921	2019-10-17	04:54:57	0	21
922	2019-10-17	05:09:57	0	20.3
923	2019-10-17	05:24:57	0	19.5
924	2019-10-17	05:39:57	0	19.1
925	2019-10-17	05:54:57	0	21.4
926	2019-10-17	06:09:57	0	21.2
927	2019-10-17	06:24:57	0	20.3
928	2019-10-17	06:39:57	0	19.2
929	2019-10-17	06:54:57	0	19.4
930	2019-10-17	07:09:57	1093	21.3
931	2019-10-17	07:24:57	1568	21.9
932	2019-10-17	07:39:57	1644	21.2
933	2019-10-17	07:54:57	1796	20.6
934	2019-10-17	08:09:57	1900	20
935	2019-10-17	08:24:57	2265	19.9
936	2019-10-17	08:39:57	2544	20.2
937	2019-10-17	08:54:57	2610	20.7
938	2019-10-17	09:09:57	2843	21.1
939	2019-10-17	09:24:57	3391	21.5
940	2019-10-17	09:39:57	2954	22
941	2019-10-17	09:54:57	2521	22.5
942	2019-10-17	10:09:57	3801	22.8
943	2019-10-17	10:24:57	3428	24.3
944	2019-10-17	10:39:57	3743	24
945	2019-10-17	10:54:57	3655	27.5
946	2019-10-17	11:09:57	4307	28.3
947	2019-10-17	11:24:57	4940	27
948	2019-10-17	11:39:57	5173	28
949	2019-10-17	11:54:57	5425	27.7
950	2019-10-17	12:09:57	4712	26
951	2019-10-17	12:24:57	4049	26.5
952	2019-10-17	12:39:57	4086	26.8
953	2019-10-17	12:54:57	4389	27.1
954	2019-10-17	13:09:57	5629	27.6
955	2019-10-17	13:24:57	5649	27.5
956	2019-10-17	13:39:57	5998	27.9
957	2019-10-17	13:54:57	5598	27.3
958	2019-10-17	14:09:57	4007	26.6
959	2019-10-17	14:24:57	4547	25.8
960	2019-10-17	14:39:57	3919	27.9
961	2019-10-17	14:54:57	3278	28.2
962	2019-10-17	15:09:57	3643	26.3
963	2019-10-17	15:24:57	5841	26.1
964	2019-10-17	15:39:57	3132	26.1
965	2019-10-17	15:54:57	2636	26.7
966	2019-10-17	16:09:57	2225	25.7
967	2019-10-17	16:24:57	2425	25.1
968	2019-10-17	16:39:57	2206	24.7
969	2019-10-17	16:54:57	2043	26.4
970	2019-10-17	17:09:57	1916	26.6
971	2019-10-17	17:24:57	1739	26.3
972	2019-10-17	17:39:57	1688	25.9
973	2019-10-17	17:54:57	1584	25.3
974	2019-10-17	18:09:57	1509	25
975	2019-10-17	18:24:57	1483	24.8
976	2019-10-17	18:39:57	1516	24.3
977	2019-10-17	18:54:57	1481	23.9
978	2019-10-17	19:09:57	0	23.5
979	2019-10-17	19:24:57	0	22.4
980	2019-10-17	19:39:57	0	21.7
981	2019-10-17	19:54:57	0	20.7
982	2019-10-17	20:09:57	0	20.3
983	2019-10-17	20:24:57	0	19.5
984	2019-10-17	20:39:57	0	19
985	2019-10-17	20:54:57	0	19.8
986	2019-10-17	21:09:57	0	21.9
987	2019-10-17	21:24:57	0	21.4
988	2019-10-17	21:39:57	0	21
989	2019-10-17	21:54:57	0	20.5
990	2019-10-17	22:09:57	0	19.8
991	2019-10-17	22:24:57	0	19.3
992	2019-10-17	22:39:57	0	19.8
993	2019-10-17	22:54:57	0	21.8
994	2019-10-17	23:09:57	0	21.3
995	2019-10-17	23:24:57	0	20.5
996	2019-10-17	23:39:57	0	20.2
997	2019-10-17	23:54:57	0	19.8
998	2019-10-18	00:09:57	0	19.7
999	2019-10-18	00:24:57	0	21.4
1000	2019-10-18	00:39:57	0	21
1001	2019-10-18	00:54:57	0	20.3
1002	2019-10-18	01:09:57	0	20
1003	2019-10-18	01:24:57	0	19.6
1004	2019-10-18	01:39:57	0	19.9
1005	2019-10-18	01:54:57	0	21.5
1006	2019-10-18	02:09:57	0	21
1007	2019-10-18	02:24:57	0	20.3
1008	2019-10-18	02:39:57	0	19.9
1009	2019-10-18	02:54:57	0	19.5
1010	2019-10-18	03:09:57	0	19.7
1011	2019-10-18	03:24:57	0	21.4
1012	2019-10-18	03:39:57	0	20.8
1013	2019-10-18	03:54:57	0	20.3
1014	2019-10-18	04:09:57	0	19.8
1015	2019-10-18	04:24:57	0	19.4
1016	2019-10-18	04:39:57	0	19.9
1017	2019-10-18	04:54:57	0	21.4
1018	2019-10-18	05:09:57	0	20.8
1019	2019-10-18	05:24:57	0	20.4
1020	2019-10-18	05:39:57	0	19.7
1021	2019-10-18	05:54:57	0	19.6
1022	2019-10-18	06:09:57	0	20.4
1023	2019-10-18	06:24:57	0	21.1
1024	2019-10-18	06:39:57	0	20.6
1025	2019-10-18	06:54:57	0	20
1026	2019-10-18	07:09:57	1082	19.5
1027	2019-10-18	07:24:57	1551	20.2
1028	2019-10-18	07:39:57	1653	20.2
1029	2019-10-18	07:54:57	1746	19.9
1030	2019-10-18	08:09:57	1761	20
1031	2019-10-18	08:24:57	1793	20
1032	2019-10-18	08:39:57	1749	20
1033	2019-10-18	08:54:57	2652	20.2
1034	2019-10-18	09:09:57	2198	20.6
1035	2019-10-18	09:24:57	2785	21.8
1036	2019-10-18	09:39:57	2896	22.8
1037	2019-10-18	09:54:57	2628	23.9
1038	2019-10-18	10:09:57	2877	24.2
1039	2019-10-18	10:24:57	3116	24.6
1040	2019-10-18	10:39:57	3265	25.5
1041	2019-10-18	10:54:57	3562	27.9
1042	2019-10-18	11:09:57	4723	27.2
1043	2019-10-18	11:24:57	3361	26.2
1044	2019-10-18	11:39:57	4849	28.4
1045	2019-10-18	11:54:57	5222	27
1046	2019-10-18	12:09:57	4607	26.6
1047	2019-10-18	12:24:57	3973	26.9
1048	2019-10-18	12:39:57	3950	27.3
1049	2019-10-18	12:54:57	3943	27.6
1050	2019-10-18	13:09:57	4023	28.2
1051	2019-10-18	13:24:57	6251	29.1
1052	2019-10-18	13:39:57	3578	29.1
1053	2019-10-18	13:54:57	4066	30.8
1054	2019-10-18	14:09:57	15509	29
1055	2019-10-18	14:24:57	14861	28.3
1056	2019-10-18	14:39:57	13076	27.9
1057	2019-10-18	14:54:57	3345	27.9
1058	2019-10-18	15:09:57	3268	26.8
1059	2019-10-18	15:24:57	8452	26.4
1060	2019-10-18	15:39:57	2879	26.4
1061	2019-10-18	15:54:57	2860	25.9
1062	2019-10-18	16:09:57	2399	27.3
1063	2019-10-18	16:24:57	2294	27.5
1064	2019-10-18	16:39:57	2409	27.2
1065	2019-10-18	16:54:57	2175	26.8
1066	2019-10-18	17:09:57	2070	26.5
1067	2019-10-18	17:24:57	1870	26.3
1068	2019-10-18	17:39:57	1761	25.8
1069	2019-10-18	17:54:57	1705	25.8
1070	2019-10-18	18:09:57	1575	25.3
1071	2019-10-18	18:24:57	1550	25.1
1072	2019-10-18	18:39:57	1564	24.7
1073	2019-10-18	18:54:57	1562	24.6
1074	2019-10-18	19:09:57	0	24
1075	2019-10-18	19:24:57	0	23.1
1076	2019-10-18	19:39:57	0	22.7
1077	2019-10-18	19:54:57	0	22.1
1078	2019-10-18	20:09:57	0	21.5
1079	2019-10-18	20:24:57	0	21.2
1080	2019-10-18	20:39:57	0	20.8
1081	2019-10-18	20:54:57	0	20.3
1082	2019-10-18	21:09:57	0	19.9
1083	2019-10-18	21:24:57	0	19.8
1084	2019-10-18	21:39:57	0	19.3
1085	2019-10-18	21:54:57	0	19
1086	2019-10-18	22:09:57	0	19.2
1087	2019-10-18	22:24:57	0	21.1
1088	2019-10-18	22:39:57	0	20.7
1089	2019-10-18	22:54:57	0	20.4
1090	2019-10-18	23:09:57	0	20
1091	2019-10-18	23:24:57	0	19.5
1092	2019-10-18	23:39:57	0	20.5
1093	2019-10-18	23:54:57	0	21
1094	2019-10-19	00:09:57	0	20.8
1095	2019-10-19	00:24:57	0	20.4
1096	2019-10-19	00:39:57	0	19.6
1097	2019-10-19	00:54:57	0	19.5
1098	2019-10-19	01:09:57	0	21.7
1099	2019-10-19	01:24:57	0	20.9
1100	2019-10-19	01:39:57	0	20.4
1101	2019-10-19	01:54:57	0	20.2
1102	2019-10-19	02:09:57	0	19.7
1103	2019-10-19	02:24:57	0	20.6
1104	2019-10-19	02:39:57	0	20.8
1105	2019-10-19	02:54:57	0	20.5
1106	2019-10-19	03:09:57	0	19.7
1107	2019-10-19	03:24:57	0	19.7
1108	2019-10-19	03:39:57	0	20.5
1109	2019-10-19	03:54:57	0	21.1
1110	2019-10-19	04:09:57	0	20.6
1111	2019-10-19	04:24:57	0	19.9
1112	2019-10-19	04:39:57	0	19.6
1113	2019-10-19	04:54:57	0	19.8
1114	2019-10-19	05:09:57	0	21.1
1115	2019-10-19	05:24:57	0	20.6
1116	2019-10-19	05:39:57	0	20.1
1117	2019-10-19	05:54:57	0	19.7
1118	2019-10-19	06:09:57	0	19.5
1119	2019-10-19	06:24:57	0	21.4
1120	2019-10-19	06:39:57	0	20.8
1121	2019-10-19	06:54:57	0	20.3
1122	2019-10-19	07:09:57	1120	19.8
1123	2019-10-19	07:24:57	1563	20.6
1124	2019-10-19	07:39:57	1641	20.3
1125	2019-10-19	07:54:57	1728	20.2
1126	2019-10-19	08:09:57	1815	20.3
1127	2019-10-19	08:24:57	2046	20.3
1128	2019-10-19	08:39:57	2196	20.4
1129	2019-10-19	08:54:57	2328	20.7
1130	2019-10-19	09:09:57	2360	20.9
1131	2019-10-19	09:24:57	2739	21.2
1132	2019-10-19	09:39:57	2987	21.7
1133	2019-10-19	09:54:57	3564	22.3
1134	2019-10-19	10:09:57	3644	23.7
1135	2019-10-19	10:24:57	3901	24.6
1136	2019-10-19	10:39:57	4388	25.4
1137	2019-10-19	10:54:57	5414	26.7
1138	2019-10-19	11:09:57	3984	26.9
1139	2019-10-19	11:24:57	4840	28.3
1140	2019-10-19	11:39:57	4237	27.5
1141	2019-10-19	11:54:57	5426	26.1
1142	2019-10-19	12:09:57	4667	25.2
1143	2019-10-19	12:24:57	4353	25.1
1144	2019-10-19	12:39:57	4489	27.2
1145	2019-10-19	12:54:57	4488	26.9
1146	2019-10-19	13:09:57	5076	26.6
1147	2019-10-19	13:24:57	5309	26.5
1148	2019-10-19	13:39:57	4669	26.6
1149	2019-10-19	13:54:57	4610	26.8
1150	2019-10-19	14:09:57	6422	26.8
1151	2019-10-19	14:24:57	5781	26.3
1152	2019-10-19	14:39:57	3412	26.1
1153	2019-10-19	14:54:57	4019	25.7
1154	2019-10-19	15:09:57	3598	24.9
1155	2019-10-19	15:24:57	4624	24.6
1156	2019-10-19	15:39:57	2641	24.4
1157	2019-10-19	15:54:57	3131	26
1158	2019-10-19	16:09:57	2972	26.7
1159	2019-10-19	16:24:57	2564	26.5
1160	2019-10-19	16:39:57	2537	26.6
1161	2019-10-19	16:54:57	2367	26.6
1162	2019-10-19	17:09:57	1944	26
1163	2019-10-19	17:24:57	1727	25.6
1164	2019-10-19	17:39:57	1655	25.5
1165	2019-10-19	17:54:57	1561	24.7
1166	2019-10-19	18:09:57	1511	24.5
1167	2019-10-19	18:24:57	1489	24.5
1168	2019-10-19	18:39:57	1492	24.3
1169	2019-10-19	18:54:57	1495	24.1
1170	2019-10-19	19:09:57	0	23.5
1171	2019-10-19	19:24:57	0	22.6
1172	2019-10-19	19:39:57	0	22
1173	2019-10-19	19:54:57	0	21.3
1174	2019-10-19	20:09:57	0	20.7
1175	2019-10-19	20:24:57	0	20.1
1176	2019-10-19	20:39:57	0	19.6
1177	2019-10-19	20:54:57	0	19.3
1178	2019-10-19	21:09:57	0	19.3
1179	2019-10-19	21:24:57	0	19.1
1180	2019-10-19	21:39:57	0	21
1181	2019-10-19	21:54:57	0	21.5
1182	2019-10-19	22:09:57	0	21
1183	2019-10-19	22:24:57	0	20.8
1184	2019-10-19	22:39:57	0	20.2
1185	2019-10-19	22:54:57	0	19.5
1186	2019-10-19	23:09:57	0	19
1187	2019-10-19	23:24:57	0	21.6
1188	2019-10-19	23:39:57	0	21
1189	2019-10-19	23:54:57	0	20.8
1190	2019-10-20	00:09:57	0	20.2
1191	2019-10-20	00:24:57	0	19.6
1192	2019-10-20	00:39:57	0	18.9
1193	2019-10-20	00:54:57	0	21.4
1194	2019-10-20	01:09:57	0	21.6
1195	2019-10-20	01:24:57	0	21
1196	2019-10-20	01:39:57	0	20.3
1197	2019-10-20	01:54:57	0	20.1
1198	2019-10-20	02:09:57	0	19.6
1199	2019-10-20	02:24:57	0	19
1200	2019-10-20	02:39:57	0	20.1
1201	2019-10-20	02:54:57	0	21.8
1202	2019-10-20	03:09:57	0	21
1203	2019-10-20	03:24:57	0	20.4
1204	2019-10-20	03:39:57	0	19.7
1205	2019-10-20	03:54:57	0	19.6
1206	2019-10-20	04:09:57	0	19.4
1207	2019-10-20	04:24:57	0	21.5
1208	2019-10-20	04:39:57	0	21
1209	2019-10-20	04:54:57	0	20.2
1210	2019-10-20	05:09:57	0	19.4
1211	2019-10-20	05:24:57	0	19.2
1212	2019-10-20	05:39:57	0	21.4
1213	2019-10-20	05:54:57	0	20.9
1214	2019-10-20	06:09:57	0	20.1
1215	2019-10-20	06:24:57	0	19.1
1216	2019-10-20	06:39:57	0	19.2
1217	2019-10-20	06:54:57	0	21.3
1218	2019-10-20	07:09:57	1112	20.7
1219	2019-10-20	07:24:57	1577	20.9
1220	2019-10-20	07:39:57	1645	20.8
1221	2019-10-20	07:54:57	1739	20.3
1222	2019-10-20	08:09:57	1889	20.1
1223	2019-10-20	08:24:57	1985	19.9
1224	2019-10-20	08:39:57	2036	19.9
1225	2019-10-20	08:54:57	2033	19.9
1226	2019-10-20	09:09:57	2237	20.1
1227	2019-10-20	09:24:57	2808	20.3
1228	2019-10-20	09:39:57	2411	20.4
1229	2019-10-20	09:54:57	2495	20.7
1230	2019-10-20	10:09:57	2741	20.9
1231	2019-10-20	10:24:57	2943	21.5
1232	2019-10-20	10:39:57	3230	21.8
1233	2019-10-20	10:54:57	3478	22.3
1234	2019-10-20	11:09:57	3542	22.6
1235	2019-10-20	11:24:57	3319	22.9
1236	2019-10-20	11:39:57	3054	23.1
1237	2019-10-20	11:54:57	3092	23.4
1238	2019-10-20	12:09:57	3818	23.5
1239	2019-10-20	12:24:57	3788	22.9
1240	2019-10-20	12:39:57	3645	23.1
1241	2019-10-20	12:54:57	3457	24
1242	2019-10-20	13:09:57	3958	24.4
1243	2019-10-20	13:24:57	4557	25.1
1244	2019-10-20	13:39:57	4604	25.5
1245	2019-10-20	13:54:57	3280	25.6
1246	2019-10-20	14:09:57	13258	27.7
1247	2019-10-20	14:24:57	13228	27.4
1248	2019-10-20	14:39:57	11453	26.4
1249	2019-10-20	14:54:57	3328	27.2
1250	2019-10-20	15:09:57	3009	26.2
1251	2019-10-20	15:24:57	7314	26.1
1252	2019-10-20	15:39:57	2703	25.4
1253	2019-10-20	15:54:57	2167	26.2
1254	2019-10-20	16:09:57	2708	26.5
1255	2019-10-20	16:24:57	2511	26.5
1256	2019-10-20	16:39:57	2231	26.3
1257	2019-10-20	16:54:57	2158	25.6
1258	2019-10-20	17:09:57	1896	25.4
1259	2019-10-20	17:24:57	1844	24.7
1260	2019-10-20	17:39:57	1697	24.6
1261	2019-10-20	17:54:57	1572	24.4
1262	2019-10-20	18:09:57	1531	24
1263	2019-10-20	18:24:57	1527	23.7
1264	2019-10-20	18:39:57	1515	23.4
1265	2019-10-20	18:54:57	1519	23.1
1266	2019-10-20	19:09:57	0	22.6
1267	2019-10-20	19:24:57	0	21.7
1268	2019-10-20	19:39:57	0	21.2
1269	2019-10-20	19:54:57	0	20.6
1270	2019-10-20	20:09:57	0	20.2
1271	2019-10-20	20:24:57	0	19.8
1272	2019-10-20	20:39:57	0	19.2
1273	2019-10-20	20:54:57	0	22.2
1274	2019-10-20	21:09:57	0	21.7
1275	2019-10-20	21:24:57	0	21.4
1276	2019-10-20	21:39:57	0	20.8
1277	2019-10-20	21:54:57	0	20.2
1278	2019-10-20	22:09:57	0	19.7
1279	2019-10-20	22:24:57	0	20.6
1280	2019-10-20	22:39:57	0	21
1281	2019-10-20	22:54:57	0	20.5
1282	2019-10-20	23:09:57	0	20.2
1283	2019-10-20	23:24:57	0	19.9
1284	2019-10-20	23:39:57	0	19.2
1285	2019-10-20	23:54:57	0	18.8
1286	2019-10-21	00:09:57	0	21.4
1287	2019-10-21	00:24:57	0	21.6
1288	2019-10-21	00:39:57	0	21
1289	2019-10-21	00:54:57	0	20.3
1290	2019-10-21	01:09:57	0	19.8
1291	2019-10-21	01:24:57	0	19.6
1292	2019-10-21	01:39:57	0	19.1
1293	2019-10-21	01:54:57	0	18.7
1294	2019-10-21	02:09:57	0	21.6
1295	2019-10-21	02:24:57	0	21.5
1296	2019-10-21	02:39:57	0	20.8
1297	2019-10-21	02:54:57	0	20.1
1298	2019-10-21	03:09:57	0	19.5
1299	2019-10-21	03:24:57	0	19.4
1300	2019-10-21	03:39:57	0	18.8
1301	2019-10-21	03:54:57	0	21.3
1302	2019-10-21	04:09:57	0	21.3
1303	2019-10-21	04:24:57	0	20.6
1304	2019-10-21	04:39:57	0	19.9
1305	2019-10-21	04:54:57	0	19.3
1306	2019-10-21	05:09:57	0	19.2
1307	2019-10-21	05:24:57	0	20.3
1308	2019-10-21	05:39:57	0	21.4
1309	2019-10-21	05:54:57	0	20.9
1310	2019-10-21	06:09:57	0	20.2
1311	2019-10-21	06:24:57	0	19.6
1312	2019-10-21	06:39:57	0	19.2
1313	2019-10-21	06:54:57	0	19.1
1314	2019-10-21	07:09:57	1091	20.1
1315	2019-10-21	07:24:57	1553	22.5
1316	2019-10-21	07:39:57	1574	22.4
1317	2019-10-21	07:54:57	1658	22.1
1318	2019-10-21	08:09:57	1732	21.2
1319	2019-10-21	08:24:57	2404	21
1320	2019-10-21	08:39:57	2487	20.9
1321	2019-10-21	08:54:57	2480	20.8
1322	2019-10-21	09:09:57	3177	20.9
1323	2019-10-21	09:24:57	3036	21.1
1324	2019-10-21	09:39:57	2779	21.1
1325	2019-10-21	09:54:57	2931	21.2
1326	2019-10-21	10:09:57	3480	21.5
1327	2019-10-21	10:24:57	3397	21.9
1328	2019-10-21	10:39:57	3585	22.2
1329	2019-10-21	10:54:57	3753	22.6
1330	2019-10-21	11:09:57	3897	23.1
1331	2019-10-21	11:24:57	4626	23.5
1332	2019-10-21	11:39:57	5332	24.4
1333	2019-10-21	11:54:57	5018	24.9
1334	2019-10-21	12:09:57	6013	25.8
1335	2019-10-21	12:24:57	4482	26
1336	2019-10-21	12:39:57	5691	26.6
1337	2019-10-21	12:54:57	6834	27.1
1338	2019-10-21	13:09:57	5949	26.1
1339	2019-10-21	13:24:57	5462	26.4
1340	2019-10-21	13:39:57	4745	27
1341	2019-10-21	13:54:57	4972	26.7
1342	2019-10-21	14:09:57	6996	26.8
1343	2019-10-21	14:24:57	8203	25.2
1344	2019-10-21	14:39:57	3967	24.6
1345	2019-10-21	14:54:57	5249	26.7
1346	2019-10-21	15:09:57	4309	26.3
1347	2019-10-21	15:24:57	5303	25.1
1348	2019-10-21	15:39:57	3853	24.7
1349	2019-10-21	15:54:57	3553	24.5
1350	2019-10-21	16:09:57	3246	26.1
1351	2019-10-21	16:24:57	3063	26
1352	2019-10-21	16:39:57	3136	26.3
1353	2019-10-21	16:54:57	2571	26.9
1354	2019-10-21	17:09:57	2495	26.9
1355	2019-10-21	17:24:57	2389	25.7
1356	2019-10-21	17:39:57	2219	25.5
1357	2019-10-21	17:54:57	2078	25.3
1358	2019-10-21	18:09:57	2038	24.7
1359	2019-10-21	18:24:57	2026	24.5
1360	2019-10-21	18:39:57	2012	24.2
1361	2019-10-21	18:54:57	2071	23.9
1362	2019-10-21	19:09:57	0	23.4
1363	2019-10-21	19:24:57	0	22.4
1364	2019-10-21	19:39:57	0	21.9
1365	2019-10-21	19:54:57	0	21.5
1366	2019-10-21	20:09:57	0	20.8
1367	2019-10-21	20:24:57	0	20
1368	2019-10-21	20:39:57	0	19.5
1369	2019-10-21	20:54:57	0	19.1
1370	2019-10-21	21:09:57	0	21.4
1371	2019-10-21	21:24:57	0	21.2
1372	2019-10-21	21:39:57	0	21.2
1373	2019-10-21	21:54:57	0	20.5
1374	2019-10-21	22:09:57	0	19.8
1375	2019-10-21	22:24:57	0	19.3
1376	2019-10-21	22:39:57	0	19.8
1377	2019-10-21	22:54:57	0	22.1
1378	2019-10-21	23:09:57	0	21.5
1379	2019-10-21	23:24:57	0	20.8
1380	2019-10-21	23:39:57	0	20.2
1381	2019-10-21	23:54:57	0	20
1382	2019-10-22	00:09:57	0	19.4
1383	2019-10-22	00:24:57	0	20.8
1384	2019-10-22	00:39:57	0	20.9
1385	2019-10-22	00:54:57	0	20.4
1386	2019-10-22	01:09:57	0	19.7
1387	2019-10-22	01:24:57	0	19.6
1388	2019-10-22	01:39:57	0	19
1389	2019-10-22	01:54:57	0	19.6
1390	2019-10-22	02:09:57	0	22.3
1391	2019-10-22	02:24:57	0	21.3
1392	2019-10-22	02:39:57	0	20.7
1393	2019-10-22	02:54:57	0	19.8
1394	2019-10-22	03:09:57	0	19.8
1395	2019-10-22	03:24:57	0	19.3
1396	2019-10-22	03:39:57	0	19.2
1397	2019-10-22	03:54:57	0	21.6
1398	2019-10-22	04:09:57	0	21
1399	2019-10-22	04:24:57	0	20.4
1400	2019-10-22	04:39:57	0	19.7
1401	2019-10-22	04:54:57	0	19.3
1402	2019-10-22	05:09:57	0	19.3
1403	2019-10-22	05:24:57	0	21.3
1404	2019-10-22	05:39:57	0	20.7
1405	2019-10-22	05:54:57	0	20
1406	2019-10-22	06:09:57	0	19.4
1407	2019-10-22	06:24:57	0	19.2
1408	2019-10-22	06:39:57	0	19
1409	2019-10-22	06:54:57	0	21
1410	2019-10-22	07:09:57	1417	21.1
1411	2019-10-22	07:24:57	1993	22
1412	2019-10-22	07:39:57	2034	21.6
1413	2019-10-22	07:54:57	2115	20.9
1414	2019-10-22	08:09:57	2346	20.6
1415	2019-10-22	08:24:57	2457	20.6
1416	2019-10-22	08:39:57	2529	20.7
1417	2019-10-22	08:54:57	2395	20.7
1418	2019-10-22	09:09:57	2497	20.7
1419	2019-10-22	09:24:57	2601	20.6
1420	2019-10-22	09:39:57	2983	20.9
1421	2019-10-22	09:54:57	3203	21
1422	2019-10-22	10:09:57	3132	21.2
1423	2019-10-22	10:24:57	3392	21.4
1424	2019-10-22	10:39:57	3467	21.7
1425	2019-10-22	10:54:57	3577	22.3
1426	2019-10-22	11:09:57	3612	22.5
1427	2019-10-22	11:24:57	3370	22.7
1428	2019-10-22	11:39:57	3529	23
1429	2019-10-22	11:54:57	3770	23.1
1430	2019-10-22	12:09:57	4239	23.3
1431	2019-10-22	12:24:57	3690	23.5
1432	2019-10-22	12:39:57	3798	23.7
1433	2019-10-22	12:54:57	3638	23.9
1434	2019-10-22	13:09:57	4115	24.4
1435	2019-10-22	13:24:57	4059	24.5
1436	2019-10-22	13:39:57	4597	24.8
1437	2019-10-22	13:54:57	4604	25.1
1438	2019-10-22	14:09:57	4339	25.4
1439	2019-10-22	14:24:57	4579	25.4
1440	2019-10-22	14:39:57	4121	25.1
1441	2019-10-22	14:54:57	3896	25.1
1442	2019-10-22	15:09:57	3644	24.8
1443	2019-10-22	15:24:57	3391	25.1
1444	2019-10-22	15:39:57	3282	25.2
1445	2019-10-22	15:54:57	3553	25.2
1446	2019-10-22	16:09:57	3626	25.1
1447	2019-10-22	16:24:57	3124	25.1
1448	2019-10-22	16:39:57	2875	25
1449	2019-10-22	16:54:57	2498	24.7
1450	2019-10-22	17:09:57	2312	24.4
1451	2019-10-22	17:24:57	2291	24.2
1452	2019-10-22	17:39:57	2173	24
1453	2019-10-22	17:54:57	2105	23.7
1454	2019-10-22	18:09:57	2055	23.3
1455	2019-10-22	18:24:57	2042	23.1
1456	2019-10-22	18:39:57	2067	22.9
1457	2019-10-22	18:54:57	2057	22.9
1458	2019-10-22	19:09:57	0	22.5
1459	2019-10-22	19:24:57	0	21.8
1460	2019-10-22	19:39:57	0	21.4
1461	2019-10-22	19:54:57	0	21.2
1462	2019-10-22	20:09:57	0	20.9
1463	2019-10-22	20:24:57	0	20.7
1464	2019-10-22	20:39:57	0	20.5
1465	2019-10-22	20:54:57	0	20.4
1466	2019-10-22	21:09:57	0	20.2
1467	2019-10-22	21:24:57	0	20.1
1468	2019-10-22	21:39:57	0	19.8
1469	2019-10-22	21:54:57	0	19.6
1470	2019-10-22	22:09:57	0	19.8
1471	2019-10-22	22:24:57	0	20
1472	2019-10-22	22:39:57	0	19.8
1473	2019-10-22	22:54:57	0	19.5
1474	2019-10-22	23:09:57	0	20.8
1475	2019-10-22	23:24:57	0	20.6
1476	2019-10-22	23:39:57	0	20.4
1477	2019-10-22	23:54:57	0	20.3
1478	2019-10-23	00:09:57	0	20.1
1479	2019-10-23	00:24:57	0	19.9
1480	2019-10-23	00:39:57	0	19.6
1481	2019-10-23	00:54:57	0	19.4
1482	2019-10-23	01:09:57	0	20.7
1483	2019-10-23	01:24:57	0	20.5
1484	2019-10-23	01:39:57	0	20.3
1485	2019-10-23	01:54:57	0	19.9
1486	2019-10-23	02:09:57	0	19.9
1487	2019-10-23	02:24:57	0	19.6
1488	2019-10-23	02:39:57	0	19.4
1489	2019-10-23	02:54:57	0	21
1490	2019-10-23	03:09:57	0	20.6
1491	2019-10-23	03:24:57	0	20.2
1492	2019-10-23	03:39:57	0	19.9
1493	2019-10-23	03:54:57	0	19.8
1494	2019-10-23	04:09:57	0	19.6
1495	2019-10-23	04:24:57	0	19.3
1496	2019-10-23	04:39:57	0	19.9
1497	2019-10-23	04:54:57	0	19.9
1498	2019-10-23	05:09:57	0	19.8
1499	2019-10-23	05:24:57	0	19.4
1500	2019-10-23	05:39:57	0	19.3
1501	2019-10-23	05:54:57	0	19.9
1502	2019-10-23	06:09:57	0	19.8
1503	2019-10-23	06:24:57	0	19.6
1504	2019-10-23	06:39:57	0	19.3
1505	2019-10-23	06:54:57	0	19.5
1506	2019-10-23	07:09:57	1436	19.5
1507	2019-10-23	07:24:57	1999	20.3
1508	2019-10-23	07:39:57	1995	20.1
1509	2019-10-23	07:54:57	2029	20.2
1510	2019-10-23	08:09:57	2074	20.4
1511	2019-10-23	08:24:57	2322	20.4
1512	2019-10-23	08:39:57	2462	20.7
1513	2019-10-23	08:54:57	2776	20.9
1514	2019-10-23	09:09:57	3221	21.4
1515	2019-10-23	09:24:57	3610	21.9
1516	2019-10-23	09:39:57	3694	22.3
1517	2019-10-23	09:54:57	4200	22.9
1518	2019-10-23	10:09:57	4446	23.5
1519	2019-10-23	10:24:57	4904	24.5
1520	2019-10-23	10:39:57	4626	24.9
1521	2019-10-23	10:54:57	5185	25.1
1522	2019-10-23	11:09:57	5310	25.6
1523	2019-10-23	11:24:57	4756	25.9
1524	2019-10-23	11:39:57	6515	25.9
1525	2019-10-23	11:54:57	5374	26.2
1526	2019-10-23	12:09:57	4296	26.1
1527	2019-10-23	12:24:57	4188	25.7
1528	2019-10-23	12:39:57	3991	26
1529	2019-10-23	12:54:57	3475	25.3
1530	2019-10-23	13:09:57	3153	25
1531	2019-10-23	13:24:57	3224	25.1
1532	2019-10-23	13:39:57	3278	24.7
1533	2019-10-23	13:54:57	3974	25
1534	2019-10-23	14:09:57	3404	24.8
1535	2019-10-23	14:24:57	3155	24.7
1536	2019-10-23	14:39:57	3222	24.7
1537	2019-10-23	14:54:57	3163	24.7
1538	2019-10-23	15:09:57	3241	24.5
1539	2019-10-23	15:24:57	2904	24.7
1540	2019-10-23	15:39:57	2700	24.6
1541	2019-10-23	15:54:57	2607	24.4
1542	2019-10-23	16:09:57	2465	24.4
1543	2019-10-23	16:24:57	2502	24.3
1544	2019-10-23	16:39:57	2486	24.2
1545	2019-10-23	16:54:57	2383	24.1
1546	2019-10-23	17:09:57	2250	24
1547	2019-10-23	17:24:57	2171	23.9
1548	2019-10-23	17:39:57	2114	23.8
1549	2019-10-23	17:54:57	2113	23.7
1550	2019-10-23	18:09:57	2085	23.6
1551	2019-10-23	18:24:57	2084	23.4
1552	2019-10-23	18:39:57	2085	23.1
1553	2019-10-23	18:54:57	2095	22.8
1554	2019-10-23	19:09:57	0	22.2
1555	2019-10-23	19:24:57	0	21.3
1556	2019-10-23	19:39:57	0	20.7
1557	2019-10-23	19:54:57	0	20.3
1558	2019-10-23	20:09:57	0	19.9
1559	2019-10-23	20:24:57	0	20.4
1560	2019-10-23	20:39:57	0	22.2
1561	2019-10-23	20:54:57	0	21.5
1562	2019-10-23	21:09:57	0	20.9
1563	2019-10-23	21:24:57	0	20.2
1564	2019-10-23	21:39:57	0	19.6
1565	2019-10-23	21:54:57	0	19.3
1566	2019-10-23	22:09:57	0	22.1
1567	2019-10-23	22:24:57	0	21.4
1568	2019-10-23	22:39:57	0	20.8
1569	2019-10-23	22:54:57	0	20
1570	2019-10-23	23:09:57	0	19.8
1571	2019-10-23	23:24:57	0	20
1572	2019-10-23	23:39:57	0	21.7
1573	2019-10-23	23:54:57	0	20.9
1574	2019-10-24	00:09:57	0	20.3
1575	2019-10-24	00:24:57	0	19.7
1576	2019-10-24	00:39:57	0	19.6
1577	2019-10-24	00:54:57	0	20
1578	2019-10-24	01:09:57	0	20.7
1579	2019-10-24	01:24:57	0	20.3
1580	2019-10-24	01:39:57	0	19.8
1581	2019-10-24	01:54:57	0	19.7
1582	2019-10-24	02:09:57	0	19.4
1583	2019-10-24	02:24:57	0	20.4
1584	2019-10-24	02:39:57	0	21.1
1585	2019-10-24	02:54:57	0	20.5
1586	2019-10-24	03:09:57	0	19.9
1587	2019-10-24	03:24:57	0	19.4
1588	2019-10-24	03:39:57	0	19.3
1589	2019-10-24	03:54:57	0	20.1
1590	2019-10-24	04:09:57	0	21.9
1591	2019-10-24	04:24:57	0	21.2
1592	2019-10-24	04:39:57	0	20.5
1593	2019-10-24	04:54:57	0	19.9
1594	2019-10-24	05:09:57	0	19.5
1595	2019-10-24	05:24:57	0	19.4
1596	2019-10-24	05:39:57	0	19.2
1597	2019-10-24	05:54:57	0	22.1
1598	2019-10-24	06:09:57	0	21.5
1599	2019-10-24	06:24:57	0	20.7
1600	2019-10-24	06:39:57	0	19.9
1601	2019-10-24	06:54:57	0	19.3
1602	2019-10-24	07:09:57	1448	19.2
1603	2019-10-24	07:24:57	2099	21.8
1604	2019-10-24	07:39:57	2139	22.2
1605	2019-10-24	07:54:57	2172	21.6
1606	2019-10-24	08:09:57	2293	21
1607	2019-10-24	08:24:57	2402	20.7
1608	2019-10-24	08:39:57	2514	20.6
1609	2019-10-24	08:54:57	2578	20.5
1610	2019-10-24	09:09:57	2735	20.5
1611	2019-10-24	09:24:57	2830	20.8
1612	2019-10-24	09:39:57	3106	20.8
1613	2019-10-24	09:54:57	2920	21
1614	2019-10-24	10:09:57	2812	21.1
1615	2019-10-24	10:24:57	3149	21.3
1616	2019-10-24	10:39:57	3170	21.5
1617	2019-10-24	10:54:57	3087	21.6
1618	2019-10-24	11:09:57	3323	21.7
1619	2019-10-24	11:24:57	3147	21.9
1620	2019-10-24	11:39:57	3072	22.1
1621	2019-10-24	11:54:57	3669	22.2
1622	2019-10-24	12:09:57	3305	22.4
1623	2019-10-24	12:24:57	3306	22.6
1624	2019-10-24	12:39:57	3772	22.6
1625	2019-10-24	12:54:57	3657	22.8
1626	2019-10-24	13:09:57	3970	23.2
1627	2019-10-24	13:24:57	3847	23.5
1628	2019-10-24	13:39:57	4591	23.7
1629	2019-10-24	13:54:57	5178	24.3
1630	2019-10-24	14:09:57	5940	24.8
1631	2019-10-24	14:24:57	6142	24.9
1632	2019-10-24	14:39:57	3045	25.1
1633	2019-10-24	14:54:57	4019	24.8
1634	2019-10-24	15:09:57	4752	25
1635	2019-10-24	15:24:57	7202	26.3
1636	2019-10-24	15:39:57	4004	27
1637	2019-10-24	15:54:57	3459	26.8
1638	2019-10-24	16:09:57	3130	26.4
1639	2019-10-24	16:24:57	2888	25.7
1640	2019-10-24	16:39:57	2677	25.6
1641	2019-10-24	16:54:57	2468	25.2
1642	2019-10-24	17:09:57	2411	24.9
1643	2019-10-24	17:24:57	2323	24.2
1644	2019-10-24	17:39:57	2209	23.8
1645	2019-10-24	17:54:57	2162	23.4
1646	2019-10-24	18:09:57	2085	22.9
1647	2019-10-24	18:24:57	2106	22.7
1648	2019-10-24	18:39:57	2105	22.1
1649	2019-10-24	18:54:57	2105	21.8
1650	2019-10-24	19:09:57	0	21.2
1651	2019-10-24	19:24:57	0	20.3
1652	2019-10-24	19:39:57	0	19.7
1653	2019-10-24	19:54:57	0	19.7
1654	2019-10-24	20:09:57	0	22
1655	2019-10-24	20:24:57	0	21.2
1656	2019-10-24	20:39:57	0	20.5
1657	2019-10-24	20:54:57	0	19.9
1658	2019-10-24	21:09:57	0	19.1
1659	2019-10-24	21:24:57	0	20.6
1660	2019-10-24	21:39:57	0	21.6
1661	2019-10-24	21:54:57	0	20.9
1662	2019-10-24	22:09:57	0	20.3
1663	2019-10-24	22:24:57	0	19.8
1664	2019-10-24	22:39:57	0	19.8
1665	2019-10-24	22:54:57	0	21.6
1666	2019-10-24	23:09:57	0	20.9
1667	2019-10-24	23:24:57	0	20
1668	2019-10-24	23:39:57	0	19.5
1669	2019-10-24	23:54:57	0	19.1
1670	2019-10-25	00:09:57	0	21.4
1671	2019-10-25	00:24:57	0	21
1672	2019-10-25	00:39:57	0	20.3
1673	2019-10-25	00:54:57	0	19.5
1674	2019-10-25	01:09:57	0	19.3
1675	2019-10-25	01:24:57	0	20.6
1676	2019-10-25	01:39:57	0	21
1677	2019-10-25	01:54:57	0	20.2
1678	2019-10-25	02:09:57	0	19.5
1679	2019-10-25	02:24:57	0	19.1
1680	2019-10-25	02:39:57	0	20
1681	2019-10-25	02:54:57	0	21.5
1682	2019-10-25	03:09:57	0	20.6
1683	2019-10-25	03:24:57	0	19.9
1684	2019-10-25	03:39:57	0	19.2
1685	2019-10-25	03:54:57	0	19.1
1686	2019-10-25	04:09:57	0	18.9
1687	2019-10-25	04:24:57	0	21.4
1688	2019-10-25	04:39:57	0	21.1
1689	2019-10-25	04:54:57	0	20.3
1690	2019-10-25	05:09:57	0	19.4
1691	2019-10-25	05:24:57	0	18.9
1692	2019-10-25	05:39:57	0	19.3
1693	2019-10-25	05:54:57	0	21.5
1694	2019-10-25	06:09:57	0	20.5
1695	2019-10-25	06:24:57	0	19.5
1696	2019-10-25	06:39:57	0	18.8
1697	2019-10-25	06:54:57	0	19.5
1698	2019-10-25	07:09:57	1442	21
1699	2019-10-25	07:24:57	2072	21.7
1700	2019-10-25	07:39:57	2122	21.2
1701	2019-10-25	07:54:57	2264	20.7
1702	2019-10-25	08:09:57	2485	20
1703	2019-10-25	08:24:57	2678	19.9
1704	2019-10-25	08:39:57	3027	20.3
1705	2019-10-25	08:54:57	5462	20.7
1706	2019-10-25	09:09:57	6012	21.5
1707	2019-10-25	09:24:57	5658	22
1708	2019-10-25	09:39:57	5555	21.9
1709	2019-10-25	09:54:57	5940	22.6
1710	2019-10-25	10:09:57	6813	23.4
1711	2019-10-25	10:24:57	6633	24
1712	2019-10-25	10:39:57	3565	24.5
1713	2019-10-25	10:54:57	3601	24.5
1714	2019-10-25	11:09:57	5350	24.7
1715	2019-10-25	11:24:57	4933	24.8
1716	2019-10-25	11:39:57	5145	25.1
1717	2019-10-25	11:54:57	5197	25.4
1718	2019-10-25	12:09:57	4997	25.6
1719	2019-10-25	12:24:57	5196	25.7
1720	2019-10-25	12:39:57	5441	26.2
1721	2019-10-25	12:54:57	5612	27.7
1722	2019-10-25	13:09:57	5532	27.7
1723	2019-10-25	13:24:57	18036	27.1
1724	2019-10-25	13:39:57	18001	27.2
1725	2019-10-25	13:54:57	15193	27.5
1726	2019-10-25	14:09:57	5983	28
1727	2019-10-25	14:24:57	4810	27
1728	2019-10-25	14:39:57	11747	26.2
1729	2019-10-25	14:54:57	9910	26.4
1730	2019-10-25	15:09:57	4421	26
1731	2019-10-25	15:24:57	3747	25.9
1732	2019-10-25	15:39:57	3545	26.1
1733	2019-10-25	15:54:57	3510	27.3
1734	2019-10-25	16:09:57	3351	26.9
1735	2019-10-25	16:24:57	3065	26.7
1736	2019-10-25	16:39:57	2821	26.3
1737	2019-10-25	16:54:57	2647	25.8
1738	2019-10-25	17:09:57	2470	25.4
1739	2019-10-25	17:24:57	2310	25.2
1740	2019-10-25	17:39:57	2122	24.7
1741	2019-10-25	17:54:57	2059	24.3
1742	2019-10-25	18:09:57	2034	24
1743	2019-10-25	18:24:57	2021	23.8
1744	2019-10-25	18:39:57	2036	23.5
1745	2019-10-25	18:54:57	2065	23
1746	2019-10-25	19:09:57	0	22.6
1747	2019-10-25	19:24:57	0	21.8
1748	2019-10-25	19:39:57	0	21.2
1749	2019-10-25	19:54:57	0	21
1750	2019-10-25	20:09:57	0	20.4
1751	2019-10-25	20:24:57	0	19.8
1752	2019-10-25	20:39:57	0	19.4
1753	2019-10-25	20:54:57	0	20.3
1754	2019-10-25	21:09:57	0	22
1755	2019-10-25	21:24:57	0	21.5
1756	2019-10-25	21:39:57	0	21.1
1757	2019-10-25	21:54:57	0	20.5
1758	2019-10-25	22:09:57	0	20
1759	2019-10-25	22:24:57	0	19.3
1760	2019-10-25	22:39:57	0	19
1761	2019-10-25	22:54:57	0	22.3
1762	2019-10-25	23:09:57	0	21.7
1763	2019-10-25	23:24:57	0	21
1764	2019-10-25	23:39:57	0	20.4
1765	2019-10-25	23:54:57	0	20.1
1766	2019-10-26	00:09:57	0	20
1767	2019-10-26	00:24:57	0	20.8
1768	2019-10-26	00:39:57	0	20.1
1769	2019-10-26	00:54:57	0	19.4
1770	2019-10-26	01:09:57	0	19.4
1771	2019-10-26	01:24:57	0	21.7
1772	2019-10-26	01:39:57	0	20.9
1773	2019-10-26	01:54:57	0	20
1774	2019-10-26	02:09:57	0	19.4
1775	2019-10-26	02:24:57	0	19.3
1776	2019-10-26	02:39:57	0	21.7
1777	2019-10-26	02:54:57	0	20.7
1778	2019-10-26	03:09:57	0	20
1779	2019-10-26	03:24:57	0	19.3
1780	2019-10-26	03:39:57	0	20
1781	2019-10-26	03:54:57	0	21.4
1782	2019-10-26	04:09:57	0	20.6
1783	2019-10-26	04:24:57	0	19.8
1784	2019-10-26	04:39:57	0	19.1
1785	2019-10-26	04:54:57	0	20.1
1786	2019-10-26	05:09:57	0	21.2
1787	2019-10-26	05:24:57	0	20.2
1788	2019-10-26	05:39:57	0	19.4
1789	2019-10-26	05:54:57	0	18.9
1790	2019-10-26	06:09:57	0	20.7
1791	2019-10-26	06:24:57	0	21.2
1792	2019-10-26	06:39:57	0	20.3
1793	2019-10-26	06:54:57	0	19.3
1794	2019-10-26	07:09:57	1557	18.7
1795	2019-10-26	07:24:57	2146	21.4
1796	2019-10-26	07:39:57	2183	21.9
1797	2019-10-26	07:54:57	2303	21.2
1798	2019-10-26	08:09:57	2438	20.2
1799	2019-10-26	08:24:57	2536	19.8
1800	2019-10-26	08:39:57	2664	19.8
1801	2019-10-26	08:54:57	2745	20
1802	2019-10-26	09:09:57	2921	20.9
1803	2019-10-26	09:24:57	3020	21.6
1804	2019-10-26	09:39:57	3126	22.1
1805	2019-10-26	09:54:57	3247	22.6
1806	2019-10-26	10:09:57	3257	23.5
1807	2019-10-26	10:24:57	3275	24.3
1808	2019-10-26	10:39:57	3643	24.8
1809	2019-10-26	10:54:57	3609	25.6
1810	2019-10-26	11:09:57	3767	26
1811	2019-10-26	11:24:57	4097	26.4
1812	2019-10-26	11:39:57	4882	27.6
1813	2019-10-26	11:54:57	5586	28.1
1814	2019-10-26	12:09:57	4841	27.1
1815	2019-10-26	12:24:57	5035	26.6
1816	2019-10-26	12:39:57	4461	26.9
1817	2019-10-26	12:54:57	4484	27.1
1818	2019-10-26	13:09:57	5193	27.3
1819	2019-10-26	13:24:57	19988	27.7
1820	2019-10-26	13:39:57	19437	27.6
1821	2019-10-26	13:54:57	15739	28.6
1822	2019-10-26	14:09:57	6689	28.8
1823	2019-10-26	14:24:57	4253	27.7
1824	2019-10-26	14:39:57	12302	26.8
1825	2019-10-26	14:54:57	3812	26.9
1826	2019-10-26	15:09:57	3658	26.8
1827	2019-10-26	15:24:57	3597	27.2
1828	2019-10-26	15:39:57	3287	27.8
1829	2019-10-26	15:54:57	3104	27.6
1830	2019-10-26	16:09:57	2891	27.1
1831	2019-10-26	16:24:57	2762	26.6
1832	2019-10-26	16:39:57	2633	27.2
1833	2019-10-26	16:54:57	2566	27.1
1834	2019-10-26	17:09:57	2409	26.8
1835	2019-10-26	17:24:57	2297	26.2
1836	2019-10-26	17:39:57	2188	25.7
1837	2019-10-26	17:54:57	2091	25.5
1838	2019-10-26	18:09:57	2039	24.9
1839	2019-10-26	18:24:57	2049	24.5
1840	2019-10-26	18:39:57	2041	24.2
1841	2019-10-26	18:54:57	2048	24
1842	2019-10-26	19:09:57	0	23.5
1843	2019-10-26	19:24:57	0	22.6
1844	2019-10-26	19:39:57	0	22.1
1845	2019-10-26	19:54:57	0	21.6
1846	2019-10-26	20:09:57	0	20.9
1847	2019-10-26	20:24:57	0	20.3
1848	2019-10-26	20:39:57	0	19.8
1849	2019-10-26	20:54:57	0	19.5
1850	2019-10-26	21:09:57	0	19.1
1851	2019-10-26	21:24:57	0	20.6
1852	2019-10-26	21:39:57	0	21.8
1853	2019-10-26	21:54:57	0	21.6
1854	2019-10-26	22:09:57	0	20.9
1855	2019-10-26	22:24:57	0	20.4
1856	2019-10-26	22:39:57	0	19.9
1857	2019-10-26	22:54:57	0	19.3
1858	2019-10-26	23:09:57	0	21
1859	2019-10-26	23:24:57	0	20.5
1860	2019-10-26	23:39:57	0	20.4
1861	2019-10-26	23:54:57	0	19.7
1862	2019-10-27	00:09:57	0	21.4
1863	2019-10-27	00:24:57	0	21.1
1864	2019-10-27	00:39:57	0	20.3
1865	2019-10-27	00:54:57	0	20.1
1866	2019-10-27	01:09:57	0	19.6
1867	2019-10-27	01:24:57	0	19.7
1868	2019-10-27	01:39:57	0	21.9
1869	2019-10-27	01:54:57	0	21.2
1870	2019-10-27	02:09:57	0	20.5
1871	2019-10-27	02:24:57	0	19.7
1872	2019-10-27	02:39:57	0	19.5
1873	2019-10-27	02:54:57	0	18.9
1874	2019-10-27	03:09:57	0	21.9
1875	2019-10-27	03:24:57	0	21.5
1876	2019-10-27	03:39:57	0	20.6
1877	2019-10-27	03:54:57	0	19.8
1878	2019-10-27	04:09:57	0	19.6
1879	2019-10-27	04:24:57	0	20.5
1880	2019-10-27	04:39:57	0	21
1881	2019-10-27	04:54:57	0	20.2
1882	2019-10-27	05:09:57	0	19.6
1883	2019-10-27	05:24:57	0	19.4
1884	2019-10-27	05:39:57	0	21.2
1885	2019-10-27	05:54:57	0	20.7
1886	2019-10-27	06:09:57	0	20
1887	2019-10-27	06:24:57	0	19.2
1888	2019-10-27	06:39:57	0	19.4
1889	2019-10-27	06:54:57	0	21.2
1890	2019-10-27	07:09:57	1567	20.4
1891	2019-10-27	07:24:57	2190	20.6
1892	2019-10-27	07:39:57	2231	20
1893	2019-10-27	07:54:57	2333	19.5
1894	2019-10-27	08:09:57	2378	19.3
1895	2019-10-27	08:24:57	2482	19.3
1896	2019-10-27	08:39:57	2632	19.5
1897	2019-10-27	08:54:57	2667	20.6
1898	2019-10-27	09:09:57	2770	21.1
1899	2019-10-27	09:24:57	2876	21.7
1900	2019-10-27	09:39:57	3015	21.9
1901	2019-10-27	09:54:57	3109	22.5
1902	2019-10-27	10:09:57	3227	23.6
1903	2019-10-27	10:24:57	3313	24.4
1904	2019-10-27	10:39:57	3494	24.9
1905	2019-10-27	10:54:57	3524	26.9
1906	2019-10-27	11:09:57	3638	27.2
1907	2019-10-27	11:24:57	3914	26.3
1908	2019-10-27	11:39:57	4979	27.7
1909	2019-10-27	11:54:57	5583	28.4
1910	2019-10-27	12:09:57	5014	28.8
1911	2019-10-27	12:24:57	5071	28.4
1912	2019-10-27	12:39:57	4683	28.8
1913	2019-10-27	12:54:57	4906	28.5
1914	2019-10-27	13:09:57	5705	29.1
1915	2019-10-27	13:24:57	19844	29
1916	2019-10-27	13:39:57	19473	29.6
1917	2019-10-27	13:54:57	13977	29.9
1918	2019-10-27	14:09:57	8684	30.2
1919	2019-10-27	14:24:57	4727	27
1920	2019-10-27	14:39:57	14223	27.7
1921	2019-10-27	14:54:57	3818	28.1
1922	2019-10-27	15:09:57	3582	27.5
1923	2019-10-27	15:24:57	3536	26.5
1924	2019-10-27	15:39:57	3711	25.8
1925	2019-10-27	15:54:57	3378	26.3
1926	2019-10-27	16:09:57	921	26.4
1927	2019-10-27	16:24:57	2951	26.1
1928	2019-10-27	16:39:57	2797	25.7
1929	2019-10-27	16:54:57	2662	25.6
1930	2019-10-27	17:09:57	2410	25
1931	2019-10-27	17:24:57	2248	25.4
1932	2019-10-27	17:39:57	2141	25.1
1933	2019-10-27	17:54:57	2100	25
1934	2019-10-27	18:09:57	2071	24.9
1935	2019-10-27	18:24:57	2097	25
1936	2019-10-27	18:39:57	2116	24.9
1937	2019-10-27	18:54:57	2129	24.7
1938	2019-10-27	19:09:57	0	24.2
1939	2019-10-27	19:24:57	0	22.9
1940	2019-10-27	19:39:57	0	22.1
1941	2019-10-27	19:54:57	0	21.6
1942	2019-10-27	20:09:57	0	21
1943	2019-10-27	20:24:57	0	20.6
1944	2019-10-27	20:39:57	0	20.3
1945	2019-10-27	20:54:57	0	19.6
1946	2019-10-27	21:09:57	0	19.3
1947	2019-10-27	21:24:57	0	18.9
1948	2019-10-27	21:39:57	0	21.2
1949	2019-10-27	21:54:57	0	20.5
1950	2019-10-27	22:09:57	0	19.9
1951	2019-10-27	22:24:57	0	19.1
1952	2019-10-27	22:39:57	0	19.4
1953	2019-10-27	22:54:57	0	20.3
1954	2019-10-27	23:09:57	0	19.7
1955	2019-10-27	23:24:57	0	19.6
1956	2019-10-27	23:39:57	0	20.9
1957	2019-10-27	23:54:57	0	20.4
1958	2019-10-28	00:09:57	0	19.5
1959	2019-10-28	00:24:57	0	19.4
1960	2019-10-28	00:39:57	0	18.8
1961	2019-10-28	00:54:57	0	19.8
1962	2019-10-28	01:09:57	0	22.1
1963	2019-10-28	01:24:57	0	20.9
1964	2019-10-28	01:39:57	0	19.8
1965	2019-10-28	01:54:57	0	19.6
1966	2019-10-28	02:09:57	0	19.2
1967	2019-10-28	02:24:57	0	18.8
1968	2019-10-28	02:39:57	0	22
1969	2019-10-28	02:54:57	0	21.2
1970	2019-10-28	03:09:57	0	20.2
1971	2019-10-28	03:24:57	0	19.4
1972	2019-10-28	03:39:57	0	19.2
1973	2019-10-28	03:54:57	0	18.7
1974	2019-10-28	04:09:57	0	21.1
1975	2019-10-28	04:24:57	0	21.1
1976	2019-10-28	04:39:57	0	20.1
1977	2019-10-28	04:54:57	0	19.2
1978	2019-10-28	05:09:57	0	19.3
1979	2019-10-28	05:24:57	0	19.3
1980	2019-10-28	05:39:57	0	21.7
1981	2019-10-28	05:54:57	0	21
1982	2019-10-28	06:09:57	0	20.1
1983	2019-10-28	06:24:57	0	19.1
1984	2019-10-28	06:39:57	0	18.7
1985	2019-10-28	06:54:57	0	20
1986	2019-10-28	07:09:57	1573	20.9
1987	2019-10-28	07:24:57	2139	20.9
1988	2019-10-28	07:39:57	2181	20.4
1989	2019-10-28	07:54:57	2337	20.1
1990	2019-10-28	08:09:57	2362	19.4
1991	2019-10-28	08:24:57	2464	20.8
1992	2019-10-28	08:39:57	2429	21.3
1993	2019-10-28	08:54:57	2447	20.5
1994	2019-10-28	09:09:57	2522	19.8
1995	2019-10-28	09:24:57	2831	19.7
1996	2019-10-28	09:39:57	2982	20.2
1997	2019-10-28	09:54:57	3090	20.8
1998	2019-10-28	10:09:57	3272	21.7
[truncated: 3,645 more rows]
