# Supplementary material for: Arbuscular Mycorrhiza and Nitrification: Disentangling Processes and Players by Using Synthetic Nitrification Inhibitors
Source: Appl Environ Microbiol. 2022 Oct 3;88(20):e01369-22. doi: 10.1128/aem.01369-22 (PMC9599619; doi:10.1128/aem.01369-22)
Supplement: Supplementary file 3 — Table S3. Download aem.01369-22-s0003.xlsx, XLSX file, 0.02 MB [file aem.01369-22-s0003.xlsx]

## Sheet: read counts and resampling
Table S3: Readcounts (referring to paired sequences passing quality and length filters) for individual samples sequenced on the Illumina platform before resampling. Information on resampling depth is provided, with samples below the set value shown by grey background. Yellow highlighted samples had too low sequencing depth to be included in the analyses, and thus also the samples from other plant…
Basic statistics						515/806 - resampled to 31246 reads per sample (non prokaryota and no hits both removed prior to resampling)				Protistan V4 - resampled to 16186 reads per sample (archaeplastida, metazoa, and no hits all removed before resampling)				AOA amoA - resampled to 1500 reads per sample (no hits retained)				AOB amoA - resampled to 2080 reads per sample (no hits removed)
						No.	Sample	Reads before resampling		No.	Sample	Reads before resampling		No.	Sample	Reads before resampling		No.	Sample	Reads before resampling
total raw (paired) sequences passing initial quality and length filters						1	A40	53724		1	N16	48733		1	N38	10032		1	N08	45989
7972776						2	A25	50744		2	N10	48705		2	M16	9380		2	M32	23017
and encompassing						3	A33	50056		3	M40	48533		3	M15	8912		3	A29	18079
3739795	prokaryotic 16S gene (515/806)			see ->		4	A34	49758		4	M37	48042		4	N36	8905		4	M30	16126
3121143	protistan V4			see ->		5	A29	48854		5	N05	47865		5	M10	8895		5	M31	15379
372771	AOA amoA			see ->		6	N02	47345		6	N08	46985		6	M09	8516		6	A15	15354
739067	AOB amoA					7	N03	45253		7	M35	46705		7	M04	8146		7	M02	14504
						8	N14	45223		8	N06	46487		8	M01	7320		8	M28	14249
after length filter of AOB AmoB (retaining only 449-455 bp)						9	A36	45944		9	M01	46400		9	M06	7231		9	M26	13174
652034	AOB amoA			see ->		10	A39	45347		10	M38	45079		10	N31	7066		10	N13	12777
						11	N01	45251		11	M39	45043		11	N06	6778		11	M01	12708
after resampling and removing OTUs making up (cumulatively) less than 0.005% of sequencing effort						12	A38	45320		12	M05	44750		12	M11	6438		12	M27	11919
						13	A26	45027		13	M34	44737		13	M02	6299		13	A38	11889
						14	A37	44993		14	M29	44078		14	M12	6277		14	N28	11760
						15	A28	44499		15	M12	44058		15	A38	6233		15	M25	11602
						16	A27	44237		16	M33	43457		16	N16	6146		16	A34	11201
reads:				OTUs (97% similarity) included in analyses		17	N33	43975		17	M13	43115		17	A27	6034		17	M29	11082
2904565	prokaryotic 16S gene (515/806)			3356		18	N34	42038		18	M16	42702		18	M38	5914		18	M03	11019
1028690	protistan V4			806		19	M36	42891		19	N07	42654		19	N28	5787		19	A36	10907
134136	AOA amoA			583		20	A30	42852		20	N11	42583		20	M08	5663		20	M04	10775
181356	AOB amoA			108		21	M38	42346		21	M36	42568		21	M03	5597		21	A06	10123
						22	N15	42656		22	M14	42492		22	M14	5550		22	A33	9990
						23	N13	41978		23	M07	42491		23	N14	5516		23	N30	9741
						24	A31	42204		24	M27	41416		24	N11	5504		24	M12	9395
						25	M13	42084		25	M02	41264		25	A32	5274		25	N37	9168
						26	M37	41848		26	M32	41234		26	M13	5260		26	A32	9083
						27	M03	41544		27	N12	41217		27	N01	5162		27	A03	9015
						28	M40	41350		28	M15	41194		28	N10	5096		28	N14	8334
						29	N10	41132		29	M28	40792		29	N15	5035		29	A28	8266
						30	N12	41338		30	N28	40222		30	M35	4998		30	A35	8140
						31	N05	41335		31	M31	40165		31	N33	4974		31	A05	7981
						32	N37	40083		32	M09	40096		32	A15	4781		32	A40	7959
						33	N36	40213		33	N36	39913		33	A31	4746		33	M11	7776
						34	N38	40263		34	M11	39868		34	N40	4738		34	M15	7400
						35	M15	40463		35	M04	39856		35	M39	4456		35	M38	7258
						36	N08	40578		36	M10	39580		36	N29	4179		36	M16	7219
						37	M07	40023		37	M30	39577		37	M25	4126		37	N06	6926
						38	M12	39721		38	M06	39469		38	N26	4088		38	A31	6590
						39	M08	39800		39	M08	37907		39	M40	3875		39	N01	6545
						40	A32	39924		40	M26	37772		40	N07	3786		40	A10	6522
						41	N06	39736		41	M03	37290		41	A26	3735		41	A02	6497
						42	M39	39332		42	N40	36716		42	A34	3690		42	N07	6490
						43	N11	39537		43	N29	36308		43	M31	3669		43	A30	6445
						44	M34	39094		44	N15	35893		44	A13	3662		44	M06	6405
						45	M35	39369		45	N30	35583		45	N37	3572		45	N36	6374
						46	N16	39793		46	A35	35007		46	N30	3531		46	N12	5991
						47	M02	39188		47	A16	33828		47	A39	3509		47	M05	5630
						48	M10	39171		48	N13	33363		48	N25	3499		48	N10	5614
						49	N35	39106		49	N33	33006		49	A30	3429		49	N02	5528
						50	N26	39222		50	N35	32882		50	N34	3426		50	M36	5434
						51	M06	38461		51	M25	32610		51	M05	3406		51	N03	5351
						52	N09	38624		52	N02	32486		52	M07	3383		52	M09	5289
						53	A12	38635		53	N26	32035		53	N12	3284		53	A27	5151
						54	M33	37888		54	N39	31300		54	A40	3257		54	N09	4642
						55	N07	38011		55	N31	30902		55	M26	3240		55	N27	4507
						56	M05	37883		56	N01	30900		56	N13	3140		56	A13	4198
						57	A35	37669		57	N34	30731		57	A36	3062		57	M10	4175
						58	M11	37399		58	N38	29690		58	N09	3028		58	M40	4104
						59	A13	37496		59	N14	29185		59	N35	2854		59	N38	4015
						60	M27	37275		60	N09	28845		60	N08	2831		60	M35	3987
						61	N28	37281		61	A38	28133		61	N05	2815		61	A37	3984
						62	M16	37032		62	A13	27928		62	A35	2769		62	N25	3976
						63	M25	36915		63	N27	27137		63	A28	2587		63	N15	3973
						64	A14	37159		64	A40	26185		64	N03	2412		64	M13	3939
						65	M09	36731		65	A32	25882		65	A25	2396		65	N05	3921
						66	M32	36659		66	A39	25543		66	A01	2392		66	N26	3823
						67	M26	36363		67	A31	25376		67	A16	2317		67	A12	3719
						68	A05	36924		68	A26	25136		68	M36	2250		68	A07	3505
						69	A11	36809		69	A28	23828		69	A29	2249		69	A04	3420
						70	A15	36598		70	A04	22641		70	A33	2202		70	A39	3257
						71	N32	35778		71	A34	22530		71	M27	2182		71	N16	3166
						72	N27	36404		72	N37	21769		72	A06	2075		72	N11	3091
						73	M28	36017		73	A29	21492		73	A14	1982		73	M14	3012
						74	A16	36038		74	A33	21382		74	M33	1977		74	M08	2707
						75	N29	35878		75	A27	21312		75	N27	1896		75	M39	2610
						76	A02	35427		76	N25	20582		76	N39	1883		76	N31	2501
						77	A10	35304		77	A15	20465		77	A02	1793		77	A01	2444
						78	M30	34718		78	A08	20262		78	M34	1790		78	A26	2151
						79	N39	35235		79	A36	20224		79	M28	1734		79	N33	2080
						80	A08	35107		80	A05	19847		80	A37	1702		80	N35	1919
						81	N30	34636		81	A01	19737		81	M30	1655		81	A08	1868
						82	N31	34294		82	N32	19731		82	A05	1653		82	A25	1848
						83	N25	33764		83	A25	19616		83	N04	1652		83	N29	1831
						84	M31	33367		84	A30	18979		84	N02	1631		84	M37	1633
						85	N40	33774		85	A11	18741		85	A10	1613		85	N04	1533
						86	M04	33319		86	A12	17942		86	A08	1435		86	A16	1515
						87	A03	33350		87	A09	17707		87	N32	1399		87	A11	1483
						88	A01	32760		88	A07	17703		88	A03	1391		88	A14	1419
						89	M01	32490		89	A37	17368		89	M37	1189		89	M34	1355
						90	A06	32547		90	N04	17259		90	A04	1146		90	A09	908
						91	M29	31816		91	A10	16851		91	M32	892		91	N32	418
						92	A07	31246		92	N03	16298		92	M29	871		92	N34	154
						93	A09	29527		93	A06	16186		93	A12	837		93	M07	76
						94	A04	28774		94	A02	14665		94	A07	753		94	N39	17
						95	N04	27426		95	A14	13357		95	A11	722		95	N40	7
						96	M14	15225		96	A03	12985		96	A09	609		96	M33	3
								total reads below resampling threshold (i.e., all reads retained)												too low sequencing depth
																				thus removed from analysis
																				samples removed from analyses due to some other sample from the same pot with too low sequencing depth
