# Supplementary material for: Arbuscular Mycorrhiza and Nitrification: Disentangling Processes and Players by Using Synthetic Nitrification Inhibitors
Source: Appl Environ Microbiol. 2022 Oct 3;88(20):e01369-22. doi: 10.1128/aem.01369-22 (PMC9599619; doi:10.1128/aem.01369-22)
Supplement: Supplementary file 4 — Table S4. Download aem.01369-22-s0004.xlsx, XLSX file, 0.05 MB [file aem.01369-22-s0004.xlsx]

## Sheet: 515-806 phyla
Table S4: Relative abundances of prokaryotic taxa (at a phylum level) in different samples, after resampling to a comparable sequencing depth. A - samples from plant compartments, N - root-free zone samples, M - meshbags. Please see footnotes for treatment designations.
inoculation	M+	M+	M+	M+	M+	M+	M+	M+	M+	M+	M+	M+	M+	M+	M+	M+	NM	NM	NM	NM	NM	NM	NM	NM	NM	NM	NM	NM	NM	NM	NM	NM	M+	M+	M+	M+	M+	M+	M+	M+	M+	M+	M+	M+	M+	M+	M+	M+	NM
meshbag amendment	none	none	none	none	DCD	DCD	DCD	DCD	DMPP	DMPP	DMPP	DMPP	nitrapyrin	nitrapyrin	nitrapyrin	nitrapyrin	none	none	none	none	DCD	DCD	DCD	DCD	DMPP	DMPP	DMPP	DMPP	nitrapyrin	nitrapyrin	nitrapyrin	nitrapyrin	none	none	none	none	DCD	DCD	DCD	DCD	DMPP	DMPP	DMPP	DMPP	nitrapyrin	nitrapyrin	nitrapyrin	nitrapyrin	none
sample	A01	A02	A03	A04	A05	A06	A07	A08	A09	A10	A11	A12	A13	A14	A15	A16	A25	A26	A27	A28	A29	A30	A31	A32	A33	A34	A35	A36	A37	A38	A39	A40	M01	M02	M03	M04	M05	M06	M07	M08	M09	M10	M11	M12	M13	M14	M15	M16	M25
pot compartment	root	root	root	root	root	root	root	root	root	root	root	root	root	root	root	root	root	root	root	root	root	root	root	root	root	root	root	root	root	root	root	root	meshbag	meshbag	meshbag	meshbag	meshbag	meshbag	meshbag	meshbag	meshbag	meshbag	meshbag	meshbag	meshbag	meshbag	meshbag	meshbag	meshbag
Actinobacteria	0.159975	0.18935	0.184918	0.24495	0.196249	0.175849	0.197267	0.190615	0.230903	0.212232	0.255878	0.20318	0.207165	0.199082	0.181335	0.258556	0.225688	0.227038	0.268817	0.276249	0.218301	0.23365	0.303193	0.271519	0.275439	0.25355	0.257486	0.227227	0.276096	0.204498	0.2919	0.27234	0.202269	0.206582	0.190252	0.157838	0.177437	0.204651	0.194123	0.17064	0.208856	0.211375	0.182627	0.219683	0.271436	0.287968	0.266942	0.243102	0.204155
Firmicutes	0.411884	0.439889	0.353262	0.291653	0.354698	0.514996	0.370636	0.433087	0.348505	0.370899	0.274012	0.368347	0.307053	0.260316	0.321457	0.326478	0.355079	0.407533	0.248445	0.248342	0.332732	0.335288	0.24105	0.268073	0.265037	0.247516	0.284049	0.30146	0.244534	0.347823	0.280255	0.250262	0.271708	0.279002	0.300252	0.32727	0.298645	0.270118	0.269528	0.304067	0.209379	0.206264	0.265072	0.241589	0.306826	0.388516	0.276333	0.282743	0.296254
Proteobacteria	0.262659	0.215093	0.284366	0.294468	0.271785	0.201604	0.281581	0.252433	0.268334	0.254306	0.304378	0.285093	0.282853	0.298508	0.304315	0.263665	0.25747	0.240649	0.300609	0.296605	0.283831	0.259043	0.265618	0.287632	0.282297	0.3238	0.277055	0.310153	0.306112	0.296945	0.282715	0.312271	0.345789	0.303425	0.330097	0.317211	0.352229	0.337378	0.348488	0.350021	0.398992	0.395754	0.368659	0.371293	0.292192	0.245311	0.314617	0.318465	0.312678
Acidobacteria	0.03307	0.0285854	0.0383123	0.0287129	0.0423251	0.0212232	0.0290637	0.022892	0.0251509	0.0399777	0.0419085	0.0279368	0.0315886	0.047105	0.038848	0.0272147	0.0257142	0.0191266	0.0330097	0.0308293	0.0281732	0.0290957	0.041549	0.0297969	0.0356686	0.0287954	0.0362818	0.0239462	0.0358023	0.0246525	0.0263097	0.0221108	0.0143847	0.0244229	0.018306	0.0232528	0.0173388	0.0181362	0.0161769	0.0149375	0.0245443	0.0217206	0.020161	0.0222658	0.0128335	0.00839596	0.0189784	0.0213878	0.0175691
Gemmatimonadetes	0.010488	0.0102254	0.0108524	0.00990346	0.0104911	0.00769381	0.00807506	0.00809875	0.00770138	0.0113941	0.0107231	0.010141	0.0102121	0.0173632	0.00899777	0.00903881	0.0155466	0.0100855	0.0112226	0.0119509	0.0179403	0.0104194	0.0138606	0.0132576	0.0111239	0.00987177	0.0133635	0.0138757	0.0138738	0.00799895	0.00957911	0.0150354	0.0150059	0.0119829	0.0131084	0.0179948	0.0109388	0.00831784	0.0109912	0.00900166	0.0139412	0.0151684	0.018721	0.0116397	0.0143722	0.0115783	0.0105363	0.0121469	0.0187469
Bacteroidetes	0.0515552	0.0536099	0.0506446	0.0429981	0.0511114	0.0311991	0.046358	0.0408203	0.0447166	0.0445616	0.044204	0.0400733	0.0571354	0.0655905	0.0690267	0.0454888	0.0480501	0.0375351	0.0570347	0.0555519	0.047163	0.0635321	0.0555738	0.0475503	0.0535849	0.0574268	0.0561466	0.0523864	0.0512214	0.0385523	0.0478299	0.0560142	0.0532235	0.0549515	0.0520741	0.0568583	0.0695184	0.0710441	0.0738723	0.0730244	0.0559937	0.0566767	0.0614649	0.0489783	0.045081	0.0250525	0.0401492	0.0510694	0.0564698
Verrucomicrobia	0.018649	0.0164979	0.0177914	0.0156389	0.0153433	0.0129752	0.0175232	0.0131605	0.014362	0.0161417	0.0167568	0.0144918	0.0208183	0.023602	0.0197688	0.0159817	0.0227295	0.0168092	0.0183314	0.0183203	0.0170548	0.0180537	0.0192143	0.0182457	0.0205086	0.020957	0.0166141	0.017484	0.0177532	0.0161618	0.0154184	0.0185404	0.0206944	0.0194926	0.0154294	0.0206074	0.0191347	0.0246273	0.0229281	0.0162095	0.0228426	0.0167737	0.0181646	0.0207618	0.0097561	0.0065001	0.00988188	0.0124735	0.0212662
Chloroflexi	0.0102914	0.0191767	0.017331	0.0410032	0.0180972	0.00828063	0.0207598	0.0122461	0.0273017	0.017877	0.0214133	0.0207727	0.0416037	0.047006	0.0185866	0.0173899	0.0105612	0.008323	0.0252098	0.0188456	0.00875697	0.0107143	0.0122184	0.0146031	0.0155537	0.0163327	0.0240018	0.0153846	0.0141697	0.0342578	0.0123675	0.0148061	0.0504446	0.0707872	0.0508646	0.0481711	0.0325878	0.0390123	0.0348325	0.0366263	0.0341329	0.0429826	0.0337108	0.0356057	0.0247504	0.0159117	0.0379896	0.0318367	0.044299
Cyanobacteria/Chloroplast	0.00524401	0.00375694	0.0108853	0.00370489	0.00357354	0.00244507	0.00398849	0.00333094	0.0061056	0.00504224	0.00222987	0.00271517	0.00489262	0.00445633	0.00203599	0.00700835	0.00268949	0.00496116	0.00309363	0.00364436	0.0102329	0.00442333	0.0066347	0.00813835	0.00853158	0.0066577	0.0023969	0.00347712	0.00424105	0.00239313	0.00370698	0.00327568	0.00228848	0.00244882	0.00392272	0.0025147	0.00179592	0.00156571	0.00211996	0.0017612	0.00212717	0.00265365	0.00232375	0.00241949	0.00180062	0.000812513	0.00179968	0.0042449	0.00461312
Thaumarchaeota	0.0114057	0.00457367	0.00664299	0.0050586	0.010819	0.00645498	0.00559043	0.00551891	0.00607091	0.00612272	0.00554189	0.00575747	0.010245	0.0110583	0.00945751	0.00769609	0.0103972	0.00613617	0.00921507	0.00994813	0.00957691	0.00688073	0.0116271	0.0108621	0.00787531	0.0107245	0.00751904	0.00705265	0.00808758	0.00613034	0.0057409	0.00710823	0.00359618	0.00303654	0.00209212	0.00499673	0.0021551	0.00247904	0.00218519	0.0022178	0.00382891	0.0042917	0.00517117	0.00290992	0.00376494	0.00108335	0.00297765	0.00404898	0.00395878
Rhodothermaeota	0.00121268	0.000718719	0.000822152	0.00156745	0.000754049	0.000489013	0.000686544	0.0005225	0.000936654	0.00091677	0.000819807	0.00068697	0.00124778	0.00237671	0.00108367	0.000687735	0.00229591	0.000652784	0.000888596	0.00111629	0.00193506	0.00153997	0.00180648	0.00108293	0.000623462	0.00170542	0.00154321	0.00183697	0.00118355	0.000622869	0.00121379	0.00104822	0.00166732	0.0016652	0.00127488	0.00179621	0.00101224	0.00182666	0.0013372	0.00114152	0.00147266	0.00183462	0.0024874	0.00124244	0.00147324	0.000338547	0.00124341	0.00173061	0.00170129
Armatimonadetes	0.0100947	0.00862463	0.00828729	0.00805101	0.00980264	0.00619417	0.0052635	0.00692313	0.00718102	0.00785803	0.00829644	0.00870163	0.00988376	0.00937479	0.0118547	0.00677911	0.00974122	0.00819244	0.0104657	0.0122792	0.0121351	0.00897772	0.0105433	0.0098776	0.008105	0.00865829	0.00804439	0.00767591	0.0102903	0.00698269	0.00895581	0.00992531	0.00215771	0.00342835	0.00196136	0.00166558	0.00218776	0.00208761	0.00283748	0.00228303	0.00248716	0.00248984	0.00176736	0.0022887	0.00130954	0.00121877	0.00189784	0.00222041	0.00238835
Tenericutes	9.83252e-05	0	0.000197316	0.000142496	0.000196708	0.000130404	0.000196155	0.000195938	0.000138764	0	6.55845e-05	0.000130852	3.28364e-05	0.000363108	3.28386e-05	0.000622237	6.55974e-05	9.79176e-05	9.87329e-05	0.000328321	0.000163988	0.000163827	0.00032845	0	0.00026251	0.000557542	9.85028e-05	9.84091e-05	0.000131505	6.55652e-05	0.000295247	9.82704e-05	0.00202694	0.00378751	0.00500147	0.00326584	0.0026449	0.00414261	0.00567496	0.00557712	0.00481068	0.00458655	0.00360018	0.00333497	0.00268456	0.00128648	0.00474461	0.00434286	0.0020939
Deinococcus-Thermus	0.000393301	0.000392029	0.00171008	0.00146058	0.000524556	0.00133664	0.000751929	0.000751094	0.00180393	0.00104774	0.00186916	0.00150479	0.00220004	0.000924275	0.00177328	0.00186671	0.00075437	0.00117501	0.000921507	0.00101779	0.00108232	0.000360419	0.00128096	0.00200177	0.000525021	0.000524745	0.00151038	0.000918485	0.00134793	0.000491739	0.00180428	0.00281709	0.000196155	0.000228557	0.000196136	0.000261267	0.000359184	0.000358809	0.000521836	0.000228303	0.000359983	0.000163806	9.81868e-05	9.80873e-05	0.000556556	0.000135419	0.000654429	0.000457143	0.000196303
Planctomycetes	0.00891482	0.00561908	0.00983294	0.00708917	0.00976985	0.00567256	0.00800968	0.00633531	0.00652189	0.00746513	0.0076406	0.00667343	0.00834045	0.00828547	0.00820964	0.00799083	0.00924924	0.00763757	0.00845812	0.0096198	0.0069203	0.00963303	0.0105761	0.0109277	0.00948318	0.00869109	0.00906225	0.0132524	0.00996153	0.00839234	0.00734836	0.00890985	0.00970969	0.00950142	0.0103625	0.0105813	0.00809796	0.00936165	0.00896905	0.00658817	0.0112249	0.0114009	0.0111606	0.0100376	0.00474709	0.0021667	0.00448284	0.00427755	0.00608539
Aquificae	0.000458851	0.00101274	0.000855038	0.000854975	0.000458986	0.000456413	0.000915392	0.000457188	0.000485673	0.000622094	0.000590261	0.000490693	0.000689565	0.00141942	0.000558256	0.000261994	0.000327987	0.000456949	0.000592398	0.000361153	0.000196786	0.000262123	0.000755436	0.000393791	0.000656276	0.000393559	0.000656685	0.000852878	0.000460269	0.000393391	0.000393662	0.000262055	0.00186348	0.000620368	0.00176523	0.00169824	0.000457143	0.00123952	0.000945827	0.000913212	0.00107995	0.00137597	0.00111278	0.0015694	0.00176788	0.00169273	0.00147246	0.00189388	0.0013414
BRC1	0.000262201	0.00035936	0.000230203	0.000320616	0.000458986	0.000260807	0.000163463	6.53125e-05	0.000416291	0.000229193	0.000229546	0.000359842	0.000328364	0.000297089	0.000262709	0.000360242	0.000229591	0.000163196	0.000197466	0.000459649	0.000426369	0.000360419	0.000492676	0.000295343	0.000295324	0.000360762	0.000328343	0.000196818	0.000328764	0.000295043	0.000262441	0.000360325	0.000686544	0.00120808	0.000294204	0.000947093	0.000555102	0.000782855	0.00117413	0.000684909	0.000818143	0.00088455	0.000818223	0.00101357	0.00114585	0.00115106	0.00147246	0.00101224	0.00124325
Nitrospirae	0.000622726	0.00035936	0.000591949	0.000391863	0.000655695	0.000489013	0.000457696	0.000326563	0.000312218	0.000523869	0.000623053	0.000392555	0.000656728	0.000264079	0.000525417	9.82479e-05	0.000426383	0.000456949	0.00065822	0.000525314	0.000590357	0.000491481	0.000755436	0.000689135	0.000787531	0.000360762	0.000623851	0.000426439	0.000690403	0.000426174	0.000656103	0.000622379	9.80777e-05	0	3.26894e-05	0.000130634	3.26531e-05	3.2619e-05	3.26147e-05	0	3.27257e-05	9.82833e-05	3.27289e-05	6.53915e-05	0	0	0	0	0.000327172
Thermodesulfobacteria	0.000327751	0.000163345	0.000131544	0.000320616	0.000163924	3.26009e-05	0.000326926	0.000163281	0.000208145	0.000392902	0.000393507	3.27129e-05	0.000229855	0.000396118	0.000131354	0.000130997	9.83961e-05	0.000326392	0.000164555	0.000196993	0.000163988	0.000163827	0.00026276	0.000459423	0.000328138	0.000163983	0.00022984	9.84091e-05	0.000230134	0.000229478	3.28052e-05	6.55136e-05	3.26926e-05	3.26509e-05	0	6.53168e-05	0	0	0	0	0	3.27611e-05	3.27289e-05	0	0	0	0	0	0
Deferribacteres	3.27751e-05	0	0	0	0	0	0	0	0	0	0	0	0	0	0	0	0	0	0	0	0	0	0	0	3.28138e-05	0	0	0	0	0	0	0	0.000228848	0.000489764	0.000294204	0.000261267	6.53061e-05	0.000228333	0.000880598	0.0019895	0.000556337	0.000360372	0.000163645	0.000653915	0	0	0	0	0.00225748
Ignavibacteriae	6.55501e-05	0.000130676	0.000230203	0.000320616	0.000295063	0	0.000163463	6.53125e-05	0.000104073	0.000163709	0.000163961	6.54258e-05	6.56728e-05	0.000264079	0.000164193	0.000392992	0.000131195	0.000163196	0.000362021	0.000229825	9.83929e-05	0.000196592	6.56901e-05	0.000328159	0.000295324	9.83897e-05	6.56685e-05	0.000262424	0.000263011	0.000360608	0.000196831	0.000196541	0.000555774	0.00104483	0.000555719	0.000620509	0.000391837	0.000619761	0.000684909	0.000652294	0.000490886	0.0005897	0.000425476	0.000523132	0.000752987	0.000203128	0.00111253	0.000685714	0.000621626
Synergistetes	0.00019665	9.80072e-05	9.86582e-05	0.000142496	0.000295063	3.26009e-05	3.26926e-05	3.26563e-05	0.000138764	0.000229193	3.27923e-05	0.000163564	0.000295528	0.000165049	6.56771e-05	0.000130997	0.000393585	6.52784e-05	0.000263288	0.000131328	0.000131191	6.55308e-05	0.000295605	0.000328159	9.84413e-05	0.000229576	6.56685e-05	9.84091e-05	0.000263011	0.000163913	0.000164026	0.000131027	0	9.79528e-05	6.53787e-05	3.26584e-05	6.53061e-05	3.2619e-05	3.26147e-05	3.26147e-05	0.000130903	9.82833e-05	0	3.26958e-05	6.54772e-05	0	3.27214e-05	9.79592e-05	9.81515e-05
Fibrobacteres	0.00019665	0.000294022	0.000394633	7.12479e-05	0.000262278	0.000391211	0.000326926	0.000359219	0.000450982	0.00036016	0.000327923	0.000327129	0.000394037	0.000231069	0.000295547	0.000229245	0.000360786	0.000326392	0.000131644	0.000426817	0.000327976	0.000622543	0.00039414	0.000492239	0.000754717	0.000426355	0.000394011	0.000393636	0.000624651	0.000458956	0.000557688	0.00104822	0	0	0	3.26584e-05	6.53061e-05	0	0	9.78442e-05	3.27257e-05	6.55222e-05	0	6.53915e-05	0	0	0	3.26531e-05	6.54343e-05
Latescibacteria	0.000229425	3.26691e-05	6.57722e-05	0.000142496	6.55695e-05	0.000195605	9.80777e-05	3.26563e-05	0.000138764	0.000294676	0.00029513	6.54258e-05	0.000164182	0.000165049	3.28386e-05	0	6.55974e-05	0.000359031	0.000164555	6.56642e-05	0.000229583	9.82962e-05	9.85351e-05	0.000131264	0.000393765	0.000196779	0.000262674	0.000131212	3.28764e-05	0.000295043	6.56103e-05	0.000196541	6.53851e-05	3.26509e-05	0	3.26584e-05	3.26531e-05	0	0	0	3.27257e-05	0.000196567	0	0	3.27386e-05	0	0	0	0
Candidatus Saccharibacteria	0.0001311	0.000130676	0.000361747	0.000391863	0.000688479	0.000163004	0.000163463	0.000326563	0.000416291	0.000196451	0.000459092	0.000556119	0.000394037	0.000198059	0.000197031	0.000523989	0.000459182	0.000489588	0.000131644	0.000295489	0.000327976	0.000196592	0.000295605	0.00108293	0.00026251	0.000295169	0.000262674	0.000164015	0.000526022	0.000196696	0.000524883	0.000753407	3.26926e-05	3.26509e-05	3.26894e-05	0	0	0	0	0	0	0	0	0	0	0	3.27214e-05	0	0
Parvarchaeota	0	0	3.28861e-05	0	0	0	0	0	0	0	3.27923e-05	0	0	3.30098e-05	0	0	0	0	0	0	0	0	0	0	0	0	3.28343e-05	0	0	0	0	0	0.000163463	0.000391811	0.000326894	0.000359242	0.000261224	0.000260952	0.000391377	0.000130459	0.000654515	0.000360372	0.000556392	0.000359653	0.000163693	0	0.000196329	0.000130612	0.000163586
Chlamydiae	0.000557176	3.26691e-05	0.000493291	0.000320616	0.000262278	0.000391211	0.00026154	0.00026125	0.0003816	0.000294676	0.000459092	0.00022899	0.000492546	0.000264079	0.000131354	0.000654986	0.000360786	0.000456949	0.000460754	0.00078797	0.000721548	0.000327654	0.000426985	0.000229712	0.000492207	0.000459152	0.000558182	0.000262424	0.000526022	0.000262261	0.000492078	0.000622379	0.000294233	0.000424462	0.000359583	0.000391901	0.00075102	0.000228333	0.000260918	0.000391377	0.000327257	0.000262089	0.000458205	0.000490436	0.000196431	0.000135419	0.000556265	0.000326531	0.000294454
candidate division WPS-1	0.000786602	0.00114342	0.000394633	0.00017812	0.000491771	0.000945426	0.00114424	0.000881719	0.00104073	0.000785803	0.000491884	0.000915961	0.000623892	0.000495148	0.000525417	0.000622237	0.000951163	0.000587506	0.000460754	0.00154311	0.000590357	0.00534076	0.000755436	0.000820398	0.000853158	0.000688728	0.0010507	0.000492045	0.000953414	0.000819565	0.00095135	0.000884434	0.000653851	0.000489764	0.000817234	0.000849118	0.000685714	0.00104381	0.000587065	0.000652294	0.000621789	0.000687983	0.00091641	0.000653915	0.00202979	0.000541675	0.00163607	0.000816327	0.000654343
Abditibacteriota	0.0001311	3.26691e-05	3.28861e-05	0.000106872	9.83542e-05	6.52018e-05	9.80777e-05	6.53125e-05	6.93818e-05	3.27418e-05	9.83768e-05	6.54258e-05	0.000394037	0.000165049	0.000197031	9.82479e-05	3.27987e-05	0.000130557	0.000296199	9.84963e-05	0	3.27654e-05	0.000229915	0.00111574	6.56276e-05	0.000229576	0.000295508	0.000229621	0.000131505	3.27826e-05	9.84155e-05	0.000131027	0	6.53019e-05	6.53787e-05	6.53168e-05	0	9.78569e-05	6.52294e-05	0	3.27257e-05	0.000327611	9.81868e-05	9.80873e-05	0	0	9.81643e-05	0.000130612	0.000130869
Spirochaetes	3.27751e-05	3.26691e-05	0	0	3.27847e-05	0	0	0	0	0	0	6.54258e-05	0	0	0	0	3.27987e-05	0	6.5822e-05	0	0	0	3.2845e-05	0	0	3.27966e-05	0	0	6.57527e-05	0	0	0	6.53851e-05	0.000293858	6.53787e-05	6.53168e-05	0.000391837	0.000130476	0.000326147	6.52294e-05	9.81772e-05	0.000360372	9.81868e-05	0.000163479	0.000163693	0	0.000130886	0.000228571	0.000130869
Acetothermia	3.27751e-05	6.53381e-05	0.000131544	0	3.27847e-05	3.26009e-05	3.26926e-05	0	3.46909e-05	0	6.55845e-05	3.27129e-05	0	9.90295e-05	9.85157e-05	3.27493e-05	3.27987e-05	0	6.5822e-05	6.56642e-05	9.83929e-05	3.27654e-05	3.2845e-05	6.56319e-05	3.28138e-05	3.27966e-05	0	3.2803e-05	3.28764e-05	0	0	3.27568e-05	6.53851e-05	0	3.26894e-05	3.26584e-05	3.26531e-05	0	0	3.26147e-05	0	3.27611e-05	0	0	0	0	3.27214e-05	3.26531e-05	3.27172e-05
Cloacimonetes	0	0	0	0	0	0	0	0	0	0	0	0	0	3.30098e-05	0	0	0	0	0	0	6.55953e-05	0	0	0	0	0	0	3.2803e-05	0	0	0	3.27568e-05	0	0	6.53787e-05	0	3.26531e-05	0	0	0	0	0	0	0	0	0	0	0	0
Euryarchaeota	0	0	6.57722e-05	0	0	0	3.26926e-05	3.26563e-05	0	0	0	3.27129e-05	0	3.30098e-05	0	0	0	0	3.2911e-05	3.28321e-05	0	3.27654e-05	0	0	0	0.000229576	0	3.2803e-05	3.28764e-05	3.27826e-05	0.000164026	0	0	0	3.26894e-05	0	0	0	3.26147e-05	0	3.27257e-05	0.000131044	0	3.26958e-05	9.82157e-05	0	0	0	0
Campilobacterota	0	0	0	0	0.000163924	0	3.26926e-05	0	3.46909e-05	0	0	0	0	3.30098e-05	3.28386e-05	0	0	3.26392e-05	3.2911e-05	0	3.27976e-05	0	0	0	3.28138e-05	3.27966e-05	0	6.5606e-05	3.28764e-05	6.55652e-05	0	0	3.26926e-05	0	0	0.000130634	9.79592e-05	0.000130476	0	3.26147e-05	3.27257e-05	0	9.81868e-05	9.80873e-05	0	0	0	6.53061e-05	0.000163586
Elusimicrobia	0	0	3.28861e-05	3.5624e-05	3.27847e-05	0	0	0	3.46909e-05	3.27418e-05	0	0	0	3.30098e-05	0	0	6.55974e-05	3.26392e-05	9.87329e-05	0.000131328	0	0	3.2845e-05	0	0	0	0	0	0	0	0	9.82704e-05	0	3.26509e-05	0	0	0	6.5238e-05	0	0	3.27257e-05	0	0	3.26958e-05	0	0	0	0	0
footnotes
M+	mycorrhiza treatment
NM	nonmycorrhizal treatment
DCD, DMPP, nitrapyrin	synthetic nitrification inhibitors amended to the meshbag
none	treatment without any nitrification inhibitor in the meshbag
[truncated: 47 more columns]
