# Supplementary material for: Arbuscular Mycorrhiza and Nitrification: Disentangling Processes and Players by Using Synthetic Nitrification Inhibitors
Source: Appl Environ Microbiol. 2022 Oct 3;88(20):e01369-22. doi: 10.1128/aem.01369-22 (PMC9599619; doi:10.1128/aem.01369-22)
Supplement: Supplementary file 5 — Table S5. Download aem.01369-22-s0005.xlsx, XLSX file, 0.03 MB [file aem.01369-22-s0005.xlsx]

## Sheet: protists (lineages)
Table S5: Relative abundances of protistan taxa (at a phylum level) in different samples, after resampling to a comparable sequencing depth. A - samples from plant compartments, N - root-free zone samples, M - meshbags. Please see footnotes for treatment designations.
inoculation	M+	M+	M+	M+	M+	M+	M+	M+	M+	M+	M+	M+	M+	M+	M+	M+	NM	NM	NM	NM	NM	NM	NM	NM	NM	NM	NM	NM	NM	NM	NM	NM	M+	M+	M+	M+	M+	M+	M+	M+	M+	M+	M+	M+	M+	M+	M+	M+	NM
meshbag amendment	none	none	none	none	DCD	DCD	DCD	DCD	DMPP	DMPP	DMPP	DMPP	nitrapyrin	nitrapyrin	nitrapyrin	nitrapyrin	none	none	none	none	DCD	DCD	DCD	DCD	DMPP	DMPP	DMPP	DMPP	nitrapyrin	nitrapyrin	nitrapyrin	nitrapyrin	none	none	none	none	DCD	DCD	DCD	DCD	DMPP	DMPP	DMPP	DMPP	nitrapyrin	nitrapyrin	nitrapyrin	nitrapyrin	none
sample	A01	A02	A03	A04	A05	A06	A07	A08	A09	A10	A11	A12	A13	A14	A15	A16	A25	A26	A27	A28	A29	A30	A31	A32	A33	A34	A35	A36	A37	A38	A39	A40	M01	M02	M03	M04	M05	M06	M07	M08	M09	M10	M11	M12	M13	M14	M15	M16	M25
pot compartment	root	root	root	root	root	root	root	root	root	root	root	root	root	root	root	root	root	root	root	root	root	root	root	root	root	root	root	root	root	root	root	root	meshbag	meshbag	meshbag	meshbag	meshbag	meshbag	meshbag	meshbag	meshbag	meshbag	meshbag	meshbag	meshbag	meshbag	meshbag	meshbag	meshbag
Tubulinea	0.295777	0.410435	0.367762	0.398436	0.280575	0.323615	0.35154	0.399872	0.293159	0.352251	0.280227	0.423504	0.531436	0.324748	0.401209	0.256836	0.270508	0.279842	0.338773	0.316262	0.298767	0.327957	0.247776	0.375229	0.401814	0.251169	0.335712	0.314699	0.262333	0.361378	0.341059	0.316122	0.290535	0.337173	0.326555	0.278657	0.302147	0.423144	0.442008	0.355025	0.331535	0.341443	0.324423	0.307988	0.493982	0.423238	0.397244	0.40011	0.273069
Cercozoa	0.296327	0.217169	0.210305	0.15678	0.252289	0.211467	0.219575	0.170863	0.199744	0.186577	0.24081	0.157033	0.166285	0.286063	0.115821	0.213434	0.301523	0.306175	0.236545	0.22776	0.295295	0.180427	0.290234	0.243592	0.15477	0.274452	0.256108	0.255682	0.316766	0.249931	0.20557	0.19903	0.389026	0.298501	0.394431	0.381575	0.309091	0.225383	0.280235	0.334249	0.315443	0.34062	0.305474	0.298848	0.37965	0.373677	0.271856	0.421019	0.375699
Ciliophora	0.145461	0.145926	0.141206	0.236124	0.198462	0.165209	0.108229	0.134328	0.0859053	0.185752	0.155468	0.161681	0.097648	0.141403	0.164164	0.157735	0.105524	0.0975319	0.167324	0.0941823	0.127181	0.111243	0.161027	0.144361	0.205168	0.171601	0.167993	0.196573	0.151984	0.113547	0.147398	0.140987	0.0517604	0.0274273	0.0638454	0.0965145	0.210233	0.0424888	0.0127546	0.0491488	0.0109719	0.064941	0.0401867	0.0397551	0.0186907	0.111811	0.206151	0.0791636	0.0379364
Conosa	0.0571586	0.0460379	0.118214	0.0732405	0.0572135	0.090379	0.139205	0.115374	0.209543	0.0758229	0.190393	0.0795271	0.0661664	0.0567037	0.0694928	0.0679024	0.102221	0.0803743	0.0729807	0.164178	0.0788488	0.210849	0.0614397	0.0885207	0.0856776	0.125859	0.0672523	0.0697397	0.0832715	0.133461	0.0853793	0.154902	0.093187	0.110898	0.073555	0.0665081	0.0570123	0.103148	0.073408	0.0741351	0.0949072	0.0741791	0.0930978	0.100256	0.0521517	0.0626141	0.0809454	0.0644631	0.0854027
Discosea	0.0741046	0.0549665	0.0698206	0.0474919	0.0550165	0.0789116	0.0744135	0.0675762	0.067497	0.0706885	0.0570171	0.0513339	0.0442024	0.0732974	0.0795642	0.109103	0.0747844	0.0869805	0.0573943	0.103985	0.0567382	0.045542	0.0721687	0.0521787	0.0641437	0.0657255	0.0571873	0.0633248	0.0666728	0.0434822	0.0729205	0.0668315	0.140466	0.188243	0.1156	0.137773	0.0912746	0.18372	0.162966	0.159985	0.208284	0.150188	0.192878	0.208646	0.0211524	0.0118656	0.0289286	0.0115961	0.176853
Stramenopiles_X	0.0775854	0.0886347	0.0560973	0.0577913	0.089253	0.0761905	0.0758798	0.0731618	0.117135	0.0839828	0.0501421	0.0920574	0.0662579	0.0892803	0.130471	0.12617	0.0824922	0.0967061	0.0749977	0.0577187	0.0925537	0.0791716	0.12132	0.0574881	0.0481078	0.0700339	0.0695398	0.0643328	0.0565653	0.0615694	0.092708	0.0717752	0.0100594	0.0115195	0.0115416	0.00978867	0.0128826	0.00825915	0.009176	0.0103423	0.0150864	0.0111589	0.0158367	0.0132517	0.0123997	0.011318	0.00775689	0.00922206	0.00879685
Ochrophyta	0.0300449	0.0218564	0.0213073	0.019073	0.0412852	0.0293489	0.0202529	0.0206025	0.0154776	0.0233795	0.0143001	0.0142482	0.0129953	0.0139469	0.0170298	0.0510185	0.0352358	0.0303698	0.0377739	0.0216216	0.0349931	0.0277651	0.0263182	0.0201391	0.0229085	0.0250252	0.0222344	0.0197947	0.0420067	0.0205536	0.0365519	0.0356129	0.00173754	0.00649113	0.00238161	0.00439118	0.00246688	0.00238598	0.00807488	0.00347794	0.000640029	0.000365865	0.000915416	0.000731128	0	0	0	0	0.00696417
Discoba	0.0233581	0.0137649	0.0144456	0.00934579	0.0163859	0.0248785	0.0107221	0.015841	0.01099	0.0199872	0.0110918	0.0191997	0.0140935	0.013336	0.0216993	0.0167003	0.0200954	0.0200018	0.0128358	0.0106276	0.0136135	0.0164025	0.0163228	0.0151044	0.0151196	0.0158585	0.0226004	0.0144795	0.0167841	0.0130629	0.0176805	0.0140987	0.0121628	0.0117023	0.00897683	0.00988016	0.00438556	0.00789208	0.00679024	0.00576606	0.016275	0.0107015	0.0174844	0.016359	0.000547046	0.000547645	0.00109509	0.000547845	0.0108128
Centroheliozoa	0.000183201	0	0	0.00133511	0.000640791	0	0.000183284	0.00146507	0.000366334	0	0	0	0.000732131	0.000101802	0	0.00110112	0.00743256	0.00174328	0.000458421	0.00366468	0.000913659	0.000274901	0.00330124	0.00292933	0.00164941	9.16674e-05	0.001281	0.000549853	0.0018546	0.00228373	0.000549652	0.0005493	0.00448102	0.00191991	0.000458001	0.0118013	0.00666971	0.00119299	0.0027528	0.00567454	0.00576026	0.00420745	0.00851337	0.0123378	0.00300875	0.000365097	0.00474539	0.0116874	0.0171355
Dinoflagellata	0	0	0	0	0	0	0	0	0	0	0	0	0	0	0	0	0	0	0.000183368	0	0	0	0	0	0	0	0	0	0	0	0	0	0.00576132	0.00521119	0.00229001	0.00256152	0.00283234	0.000917684	0.00073408	0.0014644	9.14328e-05	0.00100613	0.000274625	0.000456955	0.018326	0.00428989	0.00127761	0.00136961	0.00632273
Telonemia	0	0.000744048	0.000842663	0.000381461	0.00860491	0	0	0	0.000183167	0.000458421	0.000458337	0	0.000183033	0.00111982	0	0	0.00018352	0.000275255	0	0	0.00100503	0	9.17011e-05	0	0.000366535	0	9.14997e-05	0.000458211	0	0.000274048	0	0	0.000640146	0.000914244	0.000366401	0.000548898	0.00100503	0.00137653	0.00110112	0.000732198	0.00100576	0.00118906	0.000640791	0.00109669	0	0	0	0.000547845	0.00100797
Perkinsea	0	0	0	0	0	0	0	0	0	0	0	0	0	0	0.000183117	0	0	0	0	0	0	0	0	9.15416e-05	0	0	0	0	0	0	0	0	0	0	0	0	0	0	0	0	0	0	0	0	0	0	0	0	0
Apicomplexa	0	0.00046503	0	0	0.000274625	0	0	0.000915667	0	0.00100853	9.16674e-05	0.00141471	0	0	0.000366233	0	0	0	0.000733474	0	0	0.000274901	0	0.000183083	0.000274901	0.000183335	0	0.000366569	0.00166914	0.000456746	0	0	0.000182899	0	0	0	0	9.17684e-05	0	0	0	0	9.15416e-05	0.000274173	9.11743e-05	0.000273823	0	0.000273923	0
Hilomonadea	0	0	0	0	0	0	0	0	0	0	0	0	0	0	0	0	0	0	0	0	0	0	0	9.15416e-05	0	0	0	0	0	0	0	0	0	0	0	0	0	0	0	0	0	0	0	0	0	0	0	0	0
Haptophyta	0	0	0	0	0	0	0	0	0	0	0	0	0	0	0	0	0	0	0	0	0	0	0	0	0	0	0	0	0	0	0	0	0	0	0	0	0	0	0	0	0	0	0	0	0	0	0	0	0
Fungi	0	0	0	0	0	0	0	0	0	9.16842e-05	0	0	0	0	0	0	0	0	0	0	9.13659e-05	9.16338e-05	0	9.15416e-05	0	0	0	0	9.273e-05	0	0.000183217	9.15499e-05	0	0	0	0	0	0	0	0	0	0	0.000183083	0	0	0	0	0	0
Endomyxa	0	0	0	0	0	0	0	0	0	0	0	0	0	0	0	0	0	0	0	0	0	0	0	0	0	0	0	0	0	0	0	0	0	0	0	0	0	0	0	0	0	0	0	0	0	0	0	0	0
Footnotes:
M+	mycorrhiza treatment
NM	nonmycorrhizal treatment
DCD, DMPP, nitrapyrin	synthetic nitrification inhibitors amended to the meshbag
none	treatment without any nitrification inhibitor in the meshbag
[truncated: 47 more columns]
