# Supplementary material for: Arbuscular Mycorrhiza and Nitrification: Disentangling Processes and Players by Using Synthetic Nitrification Inhibitors
Source: Appl Environ Microbiol. 2022 Oct 3;88(20):e01369-22. doi: 10.1128/aem.01369-22 (PMC9599619; doi:10.1128/aem.01369-22)
Supplement: Supplementary file 6 — Table S6. Download aem.01369-22-s0006.xlsx, XLSX file, 0.02 MB [file aem.01369-22-s0006.xlsx]

## Sheet: AOB molecular types
Table S6: Relative abundances of ammonia oxidizing bacterial taxa (at a sequence type level) in different samples, after resampling to a comparable sequencing depth. A - samples from plant compartments, N - root-free zone samples, M - meshbags. Please see footnotes for treatment designations.
inoculation	M+	M+	M+	M+	M+	M+	M+	M+	M+	M+	M+	M+	M+	M+	M+	NM	NM	NM	NM	NM	NM	NM	NM	NM	NM	NM	NM	NM	M+	M+	M+	M+	M+	M+	M+	M+	M+	M+	M+	M+	M+	M+	M+	NM	NM	NM	NM	NM	NM
meshbag amendment	none	none	none	none	DCD	DCD	DCD	DMPP	DMPP	DMPP	DMPP	nitrapyrin	nitrapyrin	nitrapyrin	nitrapyrin	none	none	none	none	DCD	DCD	DCD	DCD	DMPP	DMPP	DMPP	nitrapyrin	nitrapyrin	none	none	none	none	DCD	DCD	DCD	DMPP	DMPP	DMPP	DMPP	nitrapyrin	nitrapyrin	nitrapyrin	nitrapyrin	none	none	none	none	DCD	DCD
sample	A01	A02	A03	A04	A05	A06	A08	A09	A10	A11	A12	A13	A14	A15	A16	A25	A26	A27	A28	A29	A30	A31	A32	A34	A35	A36	A37	A38	M01	M02	M03	M04	M05	M06	M08	M09	M10	M11	M12	M13	M14	M15	M16	M25	M26	M27	M28	M29	M30
pot compartment	root	root	root	root	root	root	root	root	root	root	root	root	root	root	root	root	root	root	root	root	root	root	root	root	root	root	root	root	root	root	root	root	meshbag	meshbag	meshbag	meshbag	meshbag	meshbag	meshbag	meshbag	meshbag	meshbag	meshbag	meshbag	meshbag	meshbag	meshbag	meshbag	meshbag
AY123825 Nitrosospira	0	0.215876	0	0	0.31528	0	0	0	0.261561	0	0	0.00192957	0	0.179141	0	0.00054407	0.000483793	0.39372	0.166425	0.0621387	0	0.316401	0	0	0.40406	0.223563	0.00048216	0.108696	0.133462	0.298407	0.224322	0.241429	0.254466	0.175447	0.731495	0.369923	0.397974	0.331241	0.0861568	0	0.933301	0.621373	0.133333	0.0237059	0	0.0280329	0	0	0
AY123836 Nitrosospira	0.0895884	0	0	0	0	0.0938104	0.0010846	0	0.118497	0	0.039671	0.0656054	0.000707214	0	0	0.00054407	0	0	0.0728413	0	0	0.370585	0	0	0.0739488	0.0236601	0.244937	0.340097	0.73646	0.526316	0.432655	0.511347	0.339932	0.472692	0.265602	0.352031	0.119151	0.668759	0.75363	0.445998	0	0	0.170531	0.814707	0.852713	0.783954	0.615718	0.786506	0.839053
KU747130 Nitrosomonas	0.892494	0.146176	0.239709	0.152845	0.148936	0.106867	0.997289	0.333707	0.0785164	0.980352	0.160619	0.506512	0.329562	0.0574602	0.998003	0.9679	0.33672	0.382126	0.378678	0.0963391	0.17406	0.217223	0.303468	0.25917	0.510875	0.230324	0.731919	0.185024	0.0227273	0.00676002	0.0135659	0.0787059	0.000965717	0	0.00241896	0.000967118	0.024602	0	0	0	0	0	0.042029	0.0517658	0.0823643	0.114065	0.20974	0.134458	0.0860319
AY667599 Nitrosospira	0	0	0.609201	0.500482	0.355416	0.683752	0.0010846	0.00111982	0.540944	0.000677507	0.79971	0.00144718	0.000707214	0.681796	0.00133156	0.00054407	0.000483793	0.181643	0.000482393	0.466763	0.823529	0.0953072	0.225915	0.599903	0	0.453887	0.00048216	0.195652	0	0	0	0	0	0	0	0	0	0	0	0	0	0	0	0	0	0	0	0	0
DQ228457 Nitrosospira	0	0.351404	0	0	0	0	0	0	0	0	0	0.377231	0	0.0482859	0	0.023395	0.170295	0	0	0	0	0	0.299615	0.0830116	0	0	0	0	0	0.0284887	0	0	0.404153	0	0	0	0.106609	0	0.0387222	0.0887175	0	0.0483559	0.180193	0	0	0	0.06027	0	0.0057999
AY667594 Nitrosospira	0	0	0	0	0	0	0	0	0	0	0	0	0	0.00386287	0	0	0	0	0	0	0	0	0.168593	0	0	0	0	0	0.0507737	0.139546	0	0	0	0	0	0	0	0	0.0605034	0.465284	0	0.061412	0.0541063	0.0106434	0	0	0	0	0
AY667593 Nitrosospira	0.000484262	0.284608	0.0920097	0.190453	0.180368	0.115571	0.000542299	0.652856	0	0.000677507	0	0	0.669024	0.0280058	0.000665779	0	0	0	0.377713	0.363198	0	0	0	0	0	0	0	0.170531	0	0	0.00581395	0	0	0	0	0.000483559	0	0	0	0	0	0	0.131401	0	0	0	0	0	0
AJ298703 Nitrosospira	0	0	0	0	0	0	0	0	0	0	0	0	0	0	0	0	0	0	0	0	0	0	0	0	0	0.0516659	0	0	0	0	0.262112	0.0936746	0	0.108748	0.000483793	0.0909091	0.351664	0	0.0609874	0	0	0	0.0835749	0.0435414	0.0547481	0.022233	0.0776278	0.0491566	0.0531658
AF239879 Nitrosomonas	0	0	0.00532688	0.155738	0	0	0	0.00783875	0.000481696	0	0	0.0472745	0	0	0	0.00707291	0	0	0.000482393	0.00770713	0	0.000483793	0.000481696	0.030888	0.0111165	0.0057943	0.0221794	0	0.0111219	0.000482859	0.00484496	0.00772574	0.000482859	0	0	0	0	0	0	0	0	0	0	0.053701	0.00872093	0.0502658	0.0313404	0.019759	0.0159497
AY123821 Nitrosospira	0	0	0.053753	0	0	0	0	0	0	0	0	0	0	0	0	0	0.19255	0	0	0	0	0	0	0	0	0	0	0	0.0454545	0	0.0557171	0	0	0.243113	0	0	0	0	0	0	0.0666989	0.159574	0.141063	0	0	0	0	0.0101205	0
AY667588 Nitrosospira	0	0	0	0	0	0	0	0	0	0	0	0	0	0	0	0	0.299468	0.000483092	0	0	0	0	0	0	0	0	0	0	0	0	0	0.0671173	0	0	0	0.0793037	0	0	0	0	0	0	0	0	0	0	0	0	0
AY123835 Nitrosospira	0	0	0	0	0	0	0	0	0	0	0	0	0	0	0	0	0	0	0	0	0	0	0	0.0019305	0	0	0	0	0	0	0	0	0	0	0	0.106383	0	0	0	0	0	0.00773694	0.0637681	0	0	0	0	0	0
EF175100 Nitrosospira	0	0	0	0	0	0	0	0	0	0	0	0	0	0	0	0	0	0	0	0	0	0	0	0	0	0	0	0	0	0	0	0	0	0	0	0	0	0	0	0	0	0	0	0	0	0	0	0	0
AY123829 Nitrosospira	0	0	0	0	0	0	0	0	0	0	0	0	0	0	0	0	0	0	0	0	0	0	0	0	0	0	0	0	0	0	0	0	0	0	0	0	0	0	0	0	0	0	0	0	0	0	0	0	0
AY123833 Nitrosospira	0	0	0	0	0	0	0	0	0	0	0	0	0	0	0	0	0	0	0	0	0	0	0	0	0	0	0	0	0	0	0	0	0	0	0	0	0	0	0	0	0	0	0	0	0	0	0	0	0
AY123832 Nitrosospira	0	0	0	0	0	0	0	0	0	0	0	0	0	0	0	0	0	0	0	0	0	0	0	0	0	0	0	0	0	0	0	0	0	0	0	0	0	0	0	0	0	0	0	0	0	0	0	0	0
AF353253 Nitrosospira	0	0	0	0.00048216	0	0	0	0	0	0	0	0	0	0	0	0	0	0	0	0	0	0	0	0	0	0	0	0	0	0	0	0	0	0	0	0	0	0	0	0	0	0.101547	0	0	0	0	0	0	0
AF327919 Nitrosomonas	0.0174334	0.00193611	0	0	0	0	0	0	0	0.0182927	0	0	0	0.00144858	0	0	0	0.042029	0	0.00385356	0.0024108	0	0.00192678	0.0250965	0	0.0111057	0	0	0	0	0	0	0	0	0	0	0	0	0	0	0	0	0	0.000483793	0.00145349	0	0	0	0
KU747134 Nitrosospira	0	0	0	0	0	0	0	0	0	0	0	0	0	0	0	0	0	0	0	0	0	0	0	0	0	0	0	0	0	0	0	0	0	0	0	0	0	0	0	0	0	0	0	0	0	0	0	0	0
AY189145 Nitrosospira	0	0	0	0	0	0	0	0	0	0	0	0	0	0	0	0	0	0	0	0	0	0	0	0	0	0	0	0	0	0	0	0	0	0	0	0	0	0	0	0	0	0	0	0	0	0	0	0	0
AY123830 Nitrosomonas	0	0	0	0	0	0	0	0.00447928	0	0	0	0	0	0	0	0	0	0	0.00337675	0	0	0	0	0	0	0	0	0	0	0	0.000968992	0	0	0	0	0	0	0	0	0	0	0	0	0.00145138	0	0.00144998	0.00530376	0	0
footnotes
M+	mycorrhiza treatment
NM	nonmycorrhizal treatment
DCD, DMPP, nitrapyrin	synthetic nitrification inhibitors amended to the meshbag
none	treatment without any nitrification inhibitor in the meshbag
[truncated: 47 more columns]
