# Supplementary material for: Arbuscular Mycorrhiza and Nitrification: Disentangling Processes and Players by Using Synthetic Nitrification Inhibitors
Source: Appl Environ Microbiol. 2022 Oct 3;88(20):e01369-22. doi: 10.1128/aem.01369-22 (PMC9599619; doi:10.1128/aem.01369-22)
Supplement: Supplementary file 7 — Table S7. Download aem.01369-22-s0007.xlsx, XLSX file, 0.03 MB [file aem.01369-22-s0007.xlsx]

## Sheet: AOA molecular types
Table S7: Relative abundances of ammonia oxidizing archaeal taxa (at a sequence type level) in different samples, after resampling to a comparable sequencing depth. A - samples from plant compartments, N - root-free zone samples, M - meshbags. Please see footnotes for treatment designations.
inoculation	M+	M+	M+	M+	M+	M+	M+	M+	M+	M+	M+	M+	M+	M+	M+	M+	NM	NM	NM	NM	NM	NM	NM	NM	NM	NM	NM	NM	NM	NM	NM	NM	M+	M+	M+	M+	M+	M+	M+	M+	M+	M+	M+	M+	M+	M+	M+	M+	NM
meshbag amendment	none	none	none	none	DCD	DCD	DCD	DCD	DMPP	DMPP	DMPP	DMPP	nitrapyrin	nitrapyrin	nitrapyrin	nitrapyrin	none	none	none	none	DCD	DCD	DCD	DCD	DMPP	DMPP	DMPP	DMPP	nitrapyrin	nitrapyrin	nitrapyrin	nitrapyrin	none	none	none	none	DCD	DCD	DCD	DCD	DMPP	DMPP	DMPP	DMPP	nitrapyrin	nitrapyrin	nitrapyrin	nitrapyrin	none
sample	A01	A02	A03	A04	A05	A06	A07	A08	A09	A10	A11	A12	A13	A14	A15	A16	A25	A26	A27	A28	A29	A30	A31	A32	A33	A34	A35	A36	A37	A38	A39	A40	M01	M02	M03	M04	M05	M06	M07	M08	M09	M10	M11	M12	M13	M14	M15	M16	M25
pot compartment	root	root	root	root	root	root	root	root	root	root	root	root	root	root	root	root	root	root	root	root	root	root	root	root	root	root	root	root	root	root	root	root	meshbag	meshbag	meshbag	meshbag	meshbag	meshbag	meshbag	meshbag	meshbag	meshbag	meshbag	meshbag	meshbag	meshbag	meshbag	meshbag	meshbag
MK978758 Thaumarchaeota archaeon Archaea; Thaumarchaeota.	0.635107	0.712796	0.750374	0.787215	0.758143	0.72	0.713499	0.61444	0.685279	0.755045	0.760342	0.649318	0.788066	0.759749	0.76303	0.789945	0.631434	0.739849	0.600553	0.514483	0.630316	0.685478	0.793388	0.733609	0.762102	0.651243	0.728276	0.763574	0.692308	0.695862	0.684969	0.708333	0.845675	0.839175	0.804017	0.87474	0.85282	0.845099	0.78228	0.806671	0.819807	0.820248	0.7123	0.782016	0.856946	0.848006	0.847796	0.800412	0.61797
VBPY01000100 Thaumarchaeota archaeon Archaea; Thaumarchaeota; unclassified Thaumarchaeota.	0	0.00556328	0.00747384	0.0283105	0.013167	0.000689655	0.0220386	0.0469314	0.0152284	0.00974252	0.0042796	0.016109	0.0294925	0.0369081	0.0493398	0.0151515	0.0452986	0	0.0580511	0.00344828	0.00205761	0.0392292	0.0199725	0.0213941	0.0131397	0.0504144	0.0337931	0.014433	0.0707418	0.017931	0.0686342	0.0300546	0.0179931	0.0109966	0.0242382	0.0138408	0.0144429	0.017135	0.0151099	0.0163376	0.0392022	0.00482094	0.0271022	0.0217984	0.000687758	0.022696	0.011708	0.026749	0
VBPO01000046 Thaumarchaeota archaeon Archaea; Thaumarchaeota; unclassified Thaumarchaeota.	0.0345543	0.00904033	0.0119581	0.00821918	0.018018	0.017931	0.0192837	0.0259928	0.0101523	0.0208768	0.0228245	0.0309789	0.0102881	0.0111421	0.0125087	0.0172176	0.0157859	0.0378527	0.0193504	0.0337931	0.0144033	0.0206469	0.00757576	0.0282954	0.0159059	0.0255525	0.0193103	0.0158076	0.00755495	0.0124138	0.00960879	0.0266393	0.0200692	0.00343643	0.00900277	0.00484429	0.019945	0.0143934	0.0199176	0.00612662	0.0158184	0.0151515	0.0243224	0.023842	0.0165062	0.0144429	0.0110193	0.0150892	0.0384088
VBPM01000223 Thaumarchaeota archaeon Archaea; Thaumarchaeota; unclassified Thaumarchaeota.	0.00760194	0.00417246	0.00224215	0.000913242	0.000693001	0	0.00275482	0.00361011	0.00169205	0.000695894	0.00285307	0	0.00137174	0.00139276	0.000694927	0.0206612	0.00411805	0.00619408	0.0048376	0.0303448	0.00823045	0.0165175	0.00413223	0.0165631	0.000691563	0.00552486	0.00482759	0.00618557	0.00549451	0.00137931	0.00205903	0.0280055	0.00484429	0.0109966	0.00692521	0.00761246	0.00412655	0.00411241	0.00206044	0.00204221	0.0103164	0.00482094	0.00694927	0.0115804	0.00756534	0.00412655	0.000688705	0.00754458	0.00617284
MK978754 Candidatus Nitrosocosmicus arcticus Archaea; Thaumarchaeota; Nitrososphaeria; Nitrososphaerales; Nitrososphaeraceae; Candidatus Nitrosocosmicus.	0.0290256	0	0.00523169	0.00456621	0.000693001	0	0	0.00216606	0	0.00278358	0	0.016109	0.00754458	0.00208914	0.00625434	0	0	0	0.00760194	0.00551724	0.00548697	0.000688231	0.00344353	0.00690131	0	0.00552486	0.00137931	0.000687285	0	0.0275862	0	0	0.00622837	0.00137457	0.00484765	0	0	0.0027416	0.00549451	0.00408441	0	0.00137741	0	0	0.00137552	0	0.00137741	0.000685871	0.000685871
MK396101 Candidatus Nitrosocosmicus sp. Archaea; Thaumarchaeota; Nitrososphaeria; Nitrososphaerales; Nitrososphaeraceae; Candidatus Nitrosocosmicus; unclassified Candidatus Nitrosocosmicus.	0	0.00208623	0	0	0	0.00206897	0.00137741	0.00216606	0.00338409	0.00208768	0	0	0.00411523	0	0	0.000688705	0.0144132	0.000688231	0.00138217	0	0.00137174	0.00757054	0.000688705	0.010352	0.00691563	0.0124309	0.00965517	0.00137457	0.0137363	0.00137931	0	0	0.00484429	0.00206186	0.0152355	0.000692042	0.00275103	0.00479781	0.00343407	0.00476515	0.00343879	0.00757576	0.00277971	0.0122616	0	0	0.000688705	0	0.00685871
VBPX01000018 Thaumarchaeota archaeon Archaea; Thaumarchaeota; unclassified Thaumarchaeota.	0	0	0	0.00547945	0	0	0	0	0	0.00626305	0.0042796	0.0086741	0	0.00557103	0	0	0	0	0	0	0	0	0	0.00414079	0	0.00138122	0	0	0.00343407	0.00413793	0.00137268	0.00204918	0.000692042	0.00206186	0	0.00207612	0.00825309	0.00822481	0	0.000680735	0.00275103	0.00413223	0.00347464	0	0.0158184	0.00412655	0.00275482	0.00205761	0.000685871
CP012850 Candidatus Nitrosocosmicus oleophilus Archaea; Thaumarchaeota; Nitrososphaeria; Nitrososphaerales; Nitrososphaeraceae; Candidatus Nitrosocosmicus.	0.00691085	0	0	0.000913242	0.003465	0.00206897	0.00137741	0	0.00169205	0.00347947	0	0	0.00205761	0.00139276	0.00138985	0	0	0	0.00276434	0	0.00342936	0	0.00206612	0.00552105	0.00207469	0.00345304	0	0.000687285	0	0.00137931	0.0123542	0.00204918	0.00207612	0	0	0	0.000687758	0	0.00274725	0.00204221	0.000687758	0.00206612	0.00138985	0	0.00206327	0.00412655	0.00137741	0.00205761	0.00274348
LR216287 Candidatus Nitrosocosmicus franklandus Archaea; Thaumarchaeota; Nitrososphaeria; Nitrososphaerales; Nitrososphaeraceae; Candidatus Nitrosocosmicus.	0	0	0	0	0.011781	0	0.00137741	0.00866426	0	0	0	0.00123916	0.00754458	0.0160167	0.00833912	0.00413223	0.00205903	0.0158293	0	0.00137931	0	0.00137646	0.00619835	0.00483092	0.00138313	0	0.00206897	0.000687285	0.00961538	0	0	0	0.00138408	0.00206186	0.00277008	0	0	0.0013708	0	0.00136147	0.00343879	0.00482094	0.00277971	0.000681199	0	0.00137552	0.00275482	0.00823045	0
JF719195 crenarchaeote SCGC AAA288-K09 Archaea; Crenarchaeota.	0	0	0.00149477	0	0	0	0	0	0	0	0	0	0	0	0	0	0	0	0	0	0	0	0	0	0	0	0	0	0	0	0	0	0	0	0	0	0	0	0	0	0	0	0	0	0.00137552	0	0	0	0
KR233005 archaeon G61 Archaea.	0.00138217	0.00625869	0	0	0	0	0	0.00577617	0	0	0.0142653	0.00123916	0	0	0.00347464	0	0	0.00206469	0	0.000689655	0	0.0123882	0	0	0.0103734	0.00345304	0.0062069	0.00962199	0.00412088	0.00482759	0.00137268	0.00751366	0	0.00412371	0.00138504	0.00138408	0	0	0	0.00136147	0.00206327	0	0.00347464	0.000681199	0.000687758	0	0	0	0.00205761
MK978751 Candidatus Nitrosocosmicus arcticus Archaea; Thaumarchaeota; Nitrososphaeria; Nitrososphaerales; Nitrososphaeraceae; Candidatus Nitrosocosmicus.	0	0	0	0	0	0	0	0	0	0	0	0	0	0	0.00208478	0	0	0	0	0	0	0	0.00137741	0	0	0.00138122	0	0	0.00892857	0	0	0	0	0	0	0.000692042	0	0	0	0	0.000687758	0.00275482	0	0	0	0	0	0	0.00274348
SCVP01000347 Candidatus Nitrosotenuis sp. Archaea; Thaumarchaeota; unclassified Thaumarchaeota; Candidatus Nitrosotenuis.	0	0	0	0	0	0	0	0	0	0	0	0	0	0	0	0	0	0	0	0	0	0	0	0.0089717	0	0.00483425	0	0.00137457	0	0.0062069	0	0	0	0	0	0	0.00756534	0	0	0	0	0	0	0	0	0	0	0	0
MK396102 Candidatus Nitrosocosmicus sp. Archaea; Thaumarchaeota; Nitrososphaeria; Nitrososphaerales; Nitrososphaeraceae; Candidatus Nitrosocosmicus; unclassified Candidatus Nitrosocosmicus.	0	0	0.000747384	0	0	0	0	0	0	0.00208768	0	0	0	0	0.000694927	0	0.000686342	0	0	0	0	0	0	0	0	0	0	0	0	0	0	0	0	0	0	0	0.00137552	0	0	0	0	0	0.000694927	0	0	0	0	0	0
QHBN01000045 Thaumarchaeota archaeon Archaea; Thaumarchaeota; unclassified Thaumarchaeota.	0	0	0	0	0.001386	0	0	0	0	0.000695894	0.00142653	0	0	0	0	0	0	0.000688231	0	0.000689655	0	0	0	0.000690131	0.00622407	0	0.000689655	0	0	0	0	0.00068306	0	0	0	0	0.00137552	0	0.00137363	0	0	0	0	0	0.000687758	0	0	0	0
EU281319 Candidatus Nitrososphaera gargensis Archaea; Thaumarchaeota; Nitrososphaeria; Nitrososphaerales; Nitrososphaeraceae; Nitrososphaera.	0	0	0	0	0	0	0	0	0	0	0	0	0	0	0	0	0	0	0	0	0	0	0	0	0	0	0	0	0	0	0	0	0	0	0	0	0	0	0	0	0	0	0	0	0	0	0	0	0
AFPU01000001 Nitrosarchaeum koreense MY1 Archaea; Thaumarchaeota; Nitrosopumilales; Nitrosopumilaceae; Nitrosarchaeum.	0	0	0	0	0	0	0	0	0	0	0	0	0.000685871	0	0	0	0	0	0	0	0	0	0	0	0	0	0	0	0	0	0	0	0	0	0	0	0	0	0	0	0	0	0	0	0	0	0	0	0
MK978752 Candidatus Nitrosocosmicus arcticus Archaea; Thaumarchaeota; Nitrososphaeria; Nitrososphaerales; Nitrososphaeraceae; Candidatus Nitrosocosmicus.	0	0	0	0	0	0	0	0	0	0	0	0	0	0	0	0	0	0	0	0	0	0	0	0	0	0	0	0	0	0	0	0	0	0	0	0	0	0	0	0	0	0	0	0	0	0	0	0	0
EU239961 Candidatus Nitrosocaldus yellowstonensis Archaea; Thaumarchaeota; Nitrososphaeria; Candidatus Nitrosocaldales; Candidatus Nitrosocaldaceae; Candidatus Nitrosocaldus.	0	0	0	0	0	0	0	0	0	0	0	0	0	0	0	0	0	0	0	0	0	0	0	0	0	0	0	0	0	0	0	0	0	0	0	0	0	0	0	0	0	0.000688705	0	0	0	0	0	0	0
CP002408 Candidatus Nitrososphaera gargensis Ga9.2 Archaea; Thaumarchaeota; Nitrososphaeria; Nitrososphaerales; Nitrososphaeraceae; Nitrososphaera.	0	0	0	0	0	0	0	0	0	0	0	0	0	0	0	0	0	0	0.00138217	0	0	0	0.00137741	0	0	0	0	0	0	0	0	0	0	0	0	0	0	0	0	0	0	0	0	0	0	0	0	0	0
MNEV01000045 Candidatus Nitrososphaera sp. 13_1_40CM_48_12 Archaea; Thaumarchaeota; Nitrososphaeria; Nitrososphaerales; Nitrososphaeraceae; Nitrososphaera.	0	0	0	0	0	0	0	0	0	0	0	0	0	0.00208914	0	0	0	0	0	0	0	0	0	0	0	0	0	0	0	0	0	0	0	0	0	0	0	0	0	0	0	0	0	0	0	0	0	0	0
UYNY01000040 Nitrosopumilaceae archaeon Archaea; Thaumarchaeota; Nitrosopumilales; Nitrosopumilaceae.	0	0	0	0	0	0	0	0	0	0	0	0	0	0	0	0	0	0	0	0	0	0	0	0	0	0	0	0	0	0	0	0	0	0	0	0	0	0	0	0	0	0	0	0	0	0	0	0	0
unknown	0.285418	0.260083	0.220478	0.164384	0.192654	0.257241	0.238292	0.290253	0.282572	0.196242	0.189729	0.276332	0.148834	0.163649	0.152189	0.152204	0.286205	0.196834	0.304077	0.409655	0.334705	0.216105	0.15978	0.15873	0.181189	0.234807	0.193793	0.185567	0.184066	0.226897	0.219629	0.194672	0.0961938	0.123711	0.131579	0.0941176	0.0866575	0.102125	0.167582	0.154527	0.101788	0.131543	0.214732	0.147139	0.0962861	0.1011	0.119835	0.137174	0.321674
footnotes
M+	mycorrhiza treatment
NM	nonmycorrhizal treatment
DCD, DMPP, nitrapyrin	synthetic nitrification inhibitors amended to the meshbag
none	treatment without any nitrification inhibitor in the meshbag
[truncated: 47 more columns]
