# Supplementary material for: Arbuscular Mycorrhiza and Nitrification: Disentangling Processes and Players by Using Synthetic Nitrification Inhibitors
Source: Appl Environ Microbiol. 2022 Oct 3;88(20):e01369-22. doi: 10.1128/aem.01369-22 (PMC9599619; doi:10.1128/aem.01369-22)
Supplement: Supplementary file 8 — Table S8. Download aem.01369-22-s0008.xlsx, XLSX file, 0.07 MB [file aem.01369-22-s0008.xlsx]

## Sheet: primary data
Table S8: Primary experimental data describing plant biomass, N, P and C concentrations in plant biomass, N isotopic composition in plant biomass, C and N concentrations and isotopic composition in the different substrate samples, and quantification of AM fungal biomass in plant and substrate samples as well as quantification of microbial guilds in the different substrate samples. Calculation of …
factors			plant biomass						qPCR roots (R)				qPCR substrate (Meshbags), copies per mg											qPCR substrate (A - root compartment), copies per mg											qPCR substrate (N - root-free compartment), copies per mg											plant biomass - P, C, N, and 15N analyses
			shoots (S) per pot		roots (R) per pot				INTRA TaqMan (nLSU)				intra	mt5	H	V4	CTO	Eub	Prokaryotic 515-806	AOB	AOA (Thaum)	AOA (Cren)	sample weight per extraction	intra	mt5	H	V4	CTO	Eub	Prokaryotic 515-806	AOB	AOA (Thaum)	AOA (Cren)	sample weight per extraction	intra	mt5	H	V4	CTO	Eub	Prokaryotic 515-806	AOB	AOA (Thaum)	AOA (Cren)	sample weight per extraction
pot ID	Mycorrhizal treatment	nitrification inhibitor amendment	fresh weight (g)	dry weight (g)	fresh weight (g)	dry weight (g)	dry weight total per pot (g)	root to shoot biomass ratio	copies per sample	copies per mg root	DNA (ng/µl)	sample weight (mg)	copies per mg	copies per mg	copies per mg	copies per mg	copies per mg	copies per mg	copies per mg	copies per mg	copies per mg	copies per mg	mg	copies per mg	copies per mg	copies per mg	copies per mg	copies per mg	copies per mg	copies per mg	copies per mg	copies per mg	copies per mg	mg	copies per mg	copies per mg	copies per mg	copies per mg	copies per mg	copies per mg	copies per mg	copies per mg	copies per mg	copies per mg	mg	N% shoots	N (umol/mg) shoots	N% roots	N (umol/mg) roots
1	M+	none	7.533	1.7606	12.533	1.6592	3.4198	0.942406	6.87269e+06	648367	3.6	10.6	801.816	712.265	7474.23	18116.6	9.13677	82125.3	33898	13.0545	632.134	318.636	601	509.809	299.115	7169.89	2615.06	15.3921	22458	7062.03	12.453	372.545	296.394	609	438.343	285.501	1543.25	687.248	3.08565	29437.2	7792.42	3.56999	500.919	374.72	608	1.57762	1.12633	1.24485	0.888711
2	M+	none	7.614	2.157	23.737	2.9546	5.1116	1.36977	6.59881e+06	640661	6.2	10.3	1162.55	1120.61	6853.43	12237.4	8.5684	61526.3	60209.7	7.55053	633.63	311.789	603	350.968	225.547	5544.01	2719.87	10.8965	17484.2	16535.9	5.79675	264.673	233.805	609	904.77	751.252	1186.92	1025.46	11.4664	57770.5	12173.3	11.5754	795.582	411.495	606	1.81586	1.29647	1.15206	0.822486
3	M+	none	8.605	2.3444	24.708	3.6928	6.0372	1.57516	5.506e+06	529423	4.2	10.4	835.817	1161.09	6866.03	16352.9	6.60798	61818.1	27616.7	12.1139	540.605	326.006	607	330.854	458.502	11444.4	4188.54	14.5503	22991.3	6906.55	12.032	209.834	181.494	606	556.536	481.469	5565.15	2159.96	1.43506	33943.7	7857.32	6.86226	439.758	434.476	606	1.79566	1.28206	1.06971	0.763669
4	M+	none	7.925	2.1371	20.702	2.8358	4.9729	1.32694	5.10942e+06	468754	3.5	10.9	628.212	714.175	6848.32	17565.6	17.0573	85216	30242	21.3179	1059.45	568.424	603	723.969	583.924	31421.7	11711.4	9.99559	31575	32091	5.01036	177.007	132.078	604	553.301	580.333	5154.24	1056.75	3.1906	25850.3	6558.14	3.18696	334.167	297.654	609	1.80103	1.2859	1.02863	0.734418
5	M+	DCD	6.726	1.7708	17.19	2.1902	3.961	1.23684	6.20906e+06	569639	4.3	10.9	699.877	722.751	3276.19	11505.6	3.76645	49925.2	13808.3	4.63982	237.176	144.868	606	404.074	359.106	6123.63	2409.66	11.0645	22496	7806.23	10.9855	404.423	311.36	605	495.078	461.972	1395.26	905.974	1.96295	36983.8	16560.3	5.17913	634.426	440.466	603	1.95386	1.39494	1.13234	0.808372
6	M+	DCD	7.103	1.9033	17.392	2.1568	4.0601	1.13319	4.58557e+06	432601	4.5	10.6	806.059	845.447	6405.71	17352.6	8.85872	62310.7	22611.8	2.77738	423.172	196.244	606	285.58	115.368	21338.4	13152.5	9.2501	33738.7	10311.2	11.0994	192.627	146.065	603	1205.91	1058.01	1596.73	1584.65	8.51905	54501	11247.6	9.78386	1168.63	727.33	604	1.82976	1.30631	1.10485	0.788772
7	M+	DCD	7.327	2.1734	21.877	3.0755	5.2489	1.41506	5.18937e+06	471760	4.2	11	1459.08	827.837	14403.5	25386.9	15.2572	96863.2	41993.8	8.81551	709.21	518.539	605	259.753	309.195	7635.34	2751.28	9.43508	33090.8	9479.92	6.85819	212.067	153.586	604	602.464	558.08	1936.54	939.025	2.74157	24106.1	8677.28	5.02707	322.885	217.848	609	1.72021	1.22817	0.936744	0.668756
8	M+	DCD	6.049	1.6425	19.165	2.2235	3.866	1.35373	3.96273e+06	366919	4.2	10.8	2753.26	1734.91	16400	34244.4	15.8177	124149	52921.7	10.0968	785.575	554.115	605	589.749	421.859	7039.69	2630.08	12.3025	30492	10151	11.7543	240.573	161.816	604	1102.08	1454.9	3317.19	2655.52	10.6221	106875	31437.4	63.2308	1706.94	1449.19	607	1.91067	1.36411	1.22841	0.876979
9	M+	DMPP	8.53	2.2431	22.747	2.4562	4.6993	1.095	2.95638e+06	284267	3.6	10.4	1438.87	1144.77	9027.98	24432.3	18.022	87404.5	30559.3	7.35063	992.574	717.546	604	328.151	387.676	13923.7	4753.83	10.6983	31554.6	8203.62	5.49563	254.329	205.654	608	0	414.365	1866.02	1697.56	5.90272	54119	15676.3	13.876	700.281	540.003	604	1.74061	1.24271	1.13373	0.809411
10	M+	DMPP	6.575	1.8433	23.873	3.1676	5.0109	1.71844	5.01053e+06	491229	4.5	10.2	1511.58	1531.27	5328.48	18012.6	10.0021	70989.1	25491.8	9.34096	859.631	459.921	601	349.827	358.069	7177.13	2769.61	11.774	30260.3	10524.8	9.57498	338.526	242.505	609	289.308	321.007	1922.69	1477.27	3.07467	36629.9	12869.6	4.83476	500.983	486.465	610	1.81915	1.29877	0.951388	0.679192
11	M+	DMPP	6.434	1.8117	18.915	2.4996	4.3113	1.3797	6.34374e+06	615897	3.4	10.3	1937.34	1388.93	5135.22	15361.5	8.54291	71716.5	33052.4	5.7603	999.706	799.563	602	330.39	314.825	10277.8	3702.93	10.6509	23223	7274.84	10.0468	184.834	185.758	607	440.668	479.289	1746.05	1257.66	7.47396	40328.9	11614	11.1011	900.644	649.479	603	1.7633	1.25893	0.944479	0.674301
12	M+	DMPP	6.548	1.9064	18.658	2.4617	4.3681	1.29128	7.02395e+06	632788	1.6	11.1	1390.45	1031.08	7314.57	20985.7	11.5141	61199.7	26371.1	7.84158	557.24	305.036	606	245.214	249.104	10751.4	3880.92	9.74936	22259.6	9225.54	14.5776	186.344	177.173	604	512.456	410.198	2135.32	921.406	4.54368	29502.5	7060.01	4.48281	488.04	419.112	606	1.76041	1.25687	1.21622	0.868243
13	M+	nitrapyrin	6.102	1.6612	15.533	1.7211	3.3823	1.03606	5.46306e+06	479216	7.6	11.4	513.398	361.447	5551.32	11864.8	12.8619	60587.6	17070	4.58181	476.115	263.542	605	292.857	120.413	5677.05	2612.51	14.4457	23513.1	7901.35	16.9769	454.378	266.789	603	753.087	421.067	1545.61	912.204	6.90634	28212.9	6601.5	21.5438	388.953	262.658	605	1.87665	1.33975	1.39788	0.997892
14	M+	nitrapyrin	8.103	2.0561	14.335	2.4422	4.4983	1.18778	6.55845e+06	618721	6.3	10.6	660.515	442.425	5547.14	13749.4	11.7926	67808.7	24453.6	4.76732	781.241	419.56	604	745.74	602.96	10927.7	4558.4	20.4312	33770.2	9033.64	22.7026	578.671	390.871	601	651.638	607.264	4663.14	3048.91	8.76344	48184.7	14095.7	9.33311	768.482	609.09	602	1.97638	1.41102	1.18086	0.843073
15	M+	nitrapyrin	6.977	1.7412	14.462	2.5508	4.292	1.46497	7.0836e+06	662019	4	10.7	1664.66	972.719	5993.13	14499.2	12.0338	78783.1	33825	7.51496	739.304	342.099	607	549.898	847.158	18085.8	7003.21	36.6871	42391.3	17688.1	17.3965	586.248	371.217	602	375.107	353.862	4053.31	785.491	2.1545	31256.7	10751.2	6.93237	708.664	487.281	605	1.79934	1.28465	0.910057	0.64966
16	M+	nitrapyrin	9.065	2.3781	22.113	3.3564	5.7345	1.41138	6.08606e+06	585198	4.5	10.4	500.673	382.508	8385.29	14518.9	12.0586	77824.7	26830.9	3.54877	785.465	441.006	604	444.983	623.854	8937.3	3930.04	14.9753	36754.8	13332.7	6.17429	234.506	195.894	607	660.284	358.349	2990.83	1131.34	3.85557	48791.9	16852.7	7.09731	782.276	591.391	607	1.89222	1.35095	1.07426	0.766922
25	NM	none	5.551	1.752	15.391	2.4684	4.2204	1.4089	0	0	6.2	10.7	0	0	9543.31	19538.7	120.687	75485	27857.5	130.199	599.58	547.524	605	0	0	4598.09	1678.93	8.50941	18460.5	7083.56	11.0246	230.712	153.371	604	0	0	5621.12	3687.34	17.7207	85531.9	20577.8	16.1729	1566.17	1366.81	605	1.31966	0.942226	0.793458	0.566511
26	NM	none	5.454	1.6784	15.937	1.7671	3.4455	1.05285	0	0	4.8	10	0	0	5642.2	15627.1	68.7438	58580.4	16867.9	101.194	306.478	263.006	603	0	0	6387.44	2358.05	18.3822	33698	11960.8	11.8772	228.378	172.843	603	0	0	12251.5	4433.09	17.8012	106391	22794.4	17.4699	1507.62	1200.07	607	1.31369	0.938073	0.896433	0.640108
27	NM	none	7.064	1.7854	15.231	2.1778	3.9632	1.21978	0	0	4.3	10.8	0	0	3724.72	13287.7	46.1728	52706.4	15049.2	58.8298	414.528	347.264	605	0	0	5260.23	1804.96	9.10943	17542.2	5278.39	10.8984	160.98	124.757	607	0	0	10412	5638.34	22.8615	131730	62911.2	38.6813	2562.15	1225.13	603	1.27527	0.910598	0.864395	0.6172
28	NM	none	6.515	2.0581	13.769	1.906	3.9641	0.926097	0	0	4.2	10.1	0	0	3878.04	8731.05	28.9969	48542.1	11130.9	31.6699	285.757	246.957	605	0	0	10824.3	4759.11	14.0898	22052.4	5024.03	17.175	180.906	185.661	603	0	0	13880.3	7877.31	27.0821	167796	45985.4	53.7814	4750.05	3182.29	603	1.279	0.913235	0.953186	0.680593
29	NM	DCD	4.86	1.8105	14.336	2.2776	4.0881	1.258	0	0	5.6	10.3	0	0	2523.79	9130.81	37.5628	45174	13529	56.4935	335.424	234.594	603	0	0	6885.25	2426.51	9.21149	18560.5	5182.68	5.22109	169.472	197.633	605	0	0	10742.6	6578.87	36.4778	94698.4	24747.5	54.4259	4383.57	2592.95	603	1.2328	0.880301	0.913761	0.652472
30	NM	DCD	5.376	1.8434	16.763	2.4487	4.2921	1.32836	0	0	4.2	10.2	0	0	4774.4	13435.6	58.4724	55777.3	17851.2	95.6002	329.614	249.027	606	0	0	6659.99	2961.41	21.726	31809.3	8976.6	12.8218	261.44	207.51	607	0	0	5117.39	5825.75	40.8607	156765	34579.7	61.7033	5911.49	3509.27	604	1.13198	0.808281	0.77869	0.555991
31	NM	DCD	3.626	1.3612	10.109	1.7252	3.0864	1.26741	0	0	4.2	10.9	0	0	5826.85	16275.2	92.0945	65929.6	30290.1	119.965	323.616	279.066	607	0	0	6848.72	2474.77	20.4504	22890.8	5683.24	15.4947	264.101	217.938	605	0	0	14044.3	9763.88	53.1749	167130	61195.1	159.771	10455.4	5372.79	608	1.34058	0.957272	0.912845	0.651825
32	NM	DCD	3.931	1.193	11.386	1.7088	2.9018	1.43236	0	0	4.8	10.5	0	0	5026.45	13318.2	64.1904	55223.8	16661.9	114.628	248.426	211.441	605	0	0	6357.8	2861.24	18.8846	25994.7	7438.51	18.548	337.658	303.677	606	0	0	35950	45810.7	223.84	486763	150410	816.245	11156.7	9353.02	606	1.446	1.03251	0.935533	0.667989
33	NM	DMPP	5.802	2.0078	19.156	2.6626	4.6704	1.32613	0	0	6.4	10.6	0	0	5017.33	22436	18.4132	81483.3	17610.5	3.18018	372.488	324.49	602	0	0	9566.66	3823.58	21.7437	32967.5	9180.05	25.7855	305.072	220.815	603	0	0	8674.88	4974.69	14.7928	101087	32264.3	24.8343	1877.33	1529.13	606	1.20832	0.862847	0.913781	0.652513
34	NM	DMPP	4.809	1.651	13.548	1.9626	3.6136	1.18873	0	0	5.6	10.6	0	0	4144.33	12014.4	5.37482	48157.5	14541.9	2.88766	378.182	237.094	603	0	0	10643	3938.94	18.5823	27951.3	9874.7	19.0492	407.542	319.302	604	0	0	58516.6	15263.6	61.0637	219210	57894	101.188	3980.51	3840.82	605	1.21984	0.871066	0.989017	0.706234
35	NM	DMPP	5.125	1.7285	14.851	1.9679	3.6964	1.1385	0	0	4.9	10.2	0	0	2892.06	11009.2	4.70343	46026.7	15571.9	2.17891	562.269	460.465	606	0	0	18558.8	6937.04	22.4415	36239.1	14568.6	21.8595	488.259	302.525	606	0	0	8506.26	4250.5	14.6291	156019	31230.2	7.09856	2227.33	2455.13	602	1.20586	0.861094	0.940129	0.671327
36	NM	DMPP	5.65	1.9344	14.56	2.0833	4.0177	1.07697	0	0	5.5	10.8	0	0	4009.64	11687.9	7.00694	42583.1	12835	5.45372	322.425	239.72	604	0	0	11246.3	3535.87	17.5048	32354.4	9567.54	17.014	366.848	250.385	604	0	0	3880.41	5118.13	20.6908	90619.1	19179.1	19.2255	1692.29	1741.76	609	1.18044	0.842941	0.873037	0.623426
37	NM	nitrapyrin	7.08	1.9542	16.652	2.137	4.0912	1.09354	0	0	5.7	10.3	0	0	6792.34	11632.7	9.01123	52076.8	14220.6	2.34316	125.229	120.066	602	0	0	14533.7	5092.59	19.0696	26304.9	5451.67	13.6397	291.932	207.904	605	0	0	9596	5176.48	12.6671	92533.9	20208.9	17.4868	546.556	433.518	603	1.28697	0.91902	0.908968	0.649091
38	NM	nitrapyrin	5.974	1.8926	15.533	2.2097	4.1023	1.16755	0	0	5.2	10.5	0	0	6537.51	12192.8	5.86081	58580.8	16163.5	3.79884	341.981	203.767	601	0	0	13057.5	4859.01	25.7941	36400.6	13537.1	33.3316	380.772	311.415	603	0	0	4867.81	2939.88	6.84761	71936.4	24877.5	9.02453	1621.72	1650.44	606	1.28507	0.917668	0.866249	0.618587
39	NM	nitrapyrin	5.961	1.9054	16.77	2.7149	4.6203	1.42485	0	0	4.9	10.2	0	0	5736.09	10158.6	10.3504	60612.9	29837.8	5.1922	246.863	147.357	608	0	0	5315.82	2055.4	6.53358	15273	4185.38	9.69497	96.2456	73.4453	607	0	0	2974.84	2344.91	7.09085	65045.8	16184.4	9.88608	1087.08	1098.68	601	1.25023	0.89278	0.743307	0.530792
40	NM	nitrapyrin	4.984	1.6553	17.237	2.1716	3.8269	1.31191	0	0	4.9	10.3	0	0	5826.51	17077.8	15.3212	51683.8	28159.1	4.48723	308.539	259.9	606	0	0	9237.86	3222.07	9.77567	17963.4	4828.57	17.3126	154.392	115.889	608	0	0	3869.03	2030.04	7.98531	56959.6	0	5.12079	492.227	369.83	606	1.22212	0.872711	0.986376	0.704367
footnotes
M+	mycorrhizal treatment
NM	nonmycorrhizal treatment
DCD, DMPP, nitrapyrin	synthetic nitrification inhibitors amended to the meshbag
none	treatment without any nitrification inhibitor in the meshbag
[truncated: 54 more columns]
