# Supplementary material for: Arbuscular Mycorrhiza and Nitrification: Disentangling Processes and Players by Using Synthetic Nitrification Inhibitors
Source: Appl Environ Microbiol. 2022 Oct 3;88(20):e01369-22. doi: 10.1128/aem.01369-22 (PMC9599619; doi:10.1128/aem.01369-22)
Supplement: Supplementary file 9 — Table S9. Download aem.01369-22-s0009.xlsx, XLSX file, 0.02 MB [file aem.01369-22-s0009.xlsx]

## Sheet: List1
Table S9: Results of two- and one-way analyses of variance showing effects of experimental factors and their interactions (if applicable), and mean values of the variables per experiment and per each treatment, where significant differences between treatments were found.
			Two way ANOVA (F values are given together with indication of P value ranges)				One way ANOVA for M+ only (if interaction in two-way ANOVA significant)	One way ANOVA for NM only (if interaction in two-way ANOVA significant)		Grand mean		Mean M+	Mean NM		Mean nonamended control	Mean Nitrapyrin	Mean DCD	Mean DMPP		Mean nonamended control for M+ only	Mean Nitrapyrin for M+ only	Mean DCD for M+ only	Mean DMPP for M+ only		Mean nonamended control for NM only	Mean Nitrapyrin for NM only	Mean DCD for NM only	Mean DMPP for NM only
Variable	unit		AMF inoculation (A)	Nitrification inhibitor application (B)	Interaction A x B		F value and indication of P value range provided	F value and indication of P value range provided		N = 32		N = 16	N = 16		N = 8	N = 8	N = 8	N = 8		N = 4	N = 4	N = 4	N = 4		N = 4	N = 4	N = 4	N = 4
Plant shoots biomass	g pot-1 (dry weight)		6.27 *	1.73 ns	0.43 ns		n.a.	n.a.		1.86692		1.97064	1.7632		n.a.	n.a.	n.a.	n.a.		n.a.	n.a.	n.a.	n.a.		n.a.	n.a.	n.a.	n.a.
Plant root biomass	g pot-1 (dry weight)		6.54 *	0.31 ns	0.36 ns		n.a.	n.a.		2.36979		2.59025	2.14933		n.a.	n.a.	n.a.	n.a.		n.a.	n.a.	n.a.	n.a.		n.a.	n.a.	n.a.	n.a.
Plant biomass (shoots+roots)	g pot-1 (dry weight)		7.52 *	0.73 ns	0.34 ns		n.a.	n.a.		4.23671		4.56089	3.91252		n.a.	n.a.	n.a.	n.a.		n.a.	n.a.	n.a.	n.a.		n.a.	n.a.	n.a.	n.a.
Root-to-shoot biomass ratio	-		1.58 ns	0.23 ns	0.65 ns		n.a.	n.a.		1.26749		n.a.	n.a.		n.a.	n.a.	n.a.	n.a.		n.a.	n.a.	n.a.	n.a.		n.a.	n.a.	n.a.	n.a.
P concentration in shoot biomass	mg g-1		1495 ***	0.41 ns	0.18 ns		n.a.	n.a.		2.57776		4.40121	0.754314		n.a.	n.a.	n.a.	n.a.		n.a.	n.a.	n.a.	n.a.		n.a.	n.a.	n.a.	n.a.
P concentration in root biomass	mg g-1		791.2 ***	0.40 ns	0.61 ns		n.a.	n.a.		1.46793		2.13915	0.796708		n.a.	n.a.	n.a.	n.a.		n.a.	n.a.	n.a.	n.a.		n.a.	n.a.	n.a.	n.a.
Plant P content	mg pot-1		688.4 ***	1.05 ns	0.46 ns		n.a.	n.a.		8.57125		14.1105	3.03203		n.a.	n.a.	n.a.	n.a.		n.a.	n.a.	n.a.	n.a.		n.a.	n.a.	n.a.	n.a.
N concentration in shoot biomass	µmol mg-1		389.9 ***	2.20 ns	1.71 ns		n.a.	n.a.		1.09845		1.2955	0.901414		n.a.	n.a.	n.a.	n.a.		n.a.	n.a.	n.a.	n.a.		n.a.	n.a.	n.a.	n.a.
N concentration in root biomass	µmol mg-1		27.75 ***	0.03 ns	0.52 ns		n.a.	n.a.		0.713434		0.790053	0.636814		n.a.	n.a.	n.a.	n.a.		n.a.	n.a.	n.a.	n.a.		n.a.	n.a.	n.a.	n.a.
Plant N content	µmol pot-1		74.29 ***	0.91 ns	0.22 ns		n.a.	n.a.		3755		4568.13	2941.84		n.a.	n.a.	n.a.	n.a.		n.a.	n.a.	n.a.	n.a.		n.a.	n.a.	n.a.	n.a.
Fraction of 15N excess detected in plants	%		391.6 ***	1.16 ns	4.23 *		0.78 ns	9.01 **		8.04553		14.1544	1.93669		n.a.	n.a.	n.a.	n.a.		n.a.	n.a.	n.a.	n.a.		4.07193	0.160257	2.71051	0.804084
Fraction of 15N excess detected in plants compartment	%		58.77 ***	0.47 ns	1.28 ns		n.a.	n.a.		0.717498		1.12025	0.31474		n.a.	n.a.	n.a.	n.a.		n.a.	n.a.	n.a.	n.a.		n.a.	n.a.	n.a.	n.a.
Fraction of 15N excess detected in the root-free compartment	%		1.3 ns	6.32 *	5.05 **		0.70 ns	13.13 ***		9.94162		n.a.	n.a.		7.9025	11.503	8.12792	12.2331		n.a.	n.a.	n.a.	n.a.		6.95117	12.6726	4.96321	13.1452
Fraction of 15N excess detected in meshbag	%		18.31 ***	18.74 ***	16.38 ***		1.18 ns	36.28 ***		32.1488		29.6351	34.6625		27.7922	34.1803	28.2223	38.4003		n.a.	n.a.	n.a.	n.a.		26.3473	40.9465	26.465	44.8912
Fraction of 15N excess lost from the pot (calculated)	%		43.43 ***	23.6 ***	16.28 ***		1.34 ns	44.1 ***		49.1466		44.6401	53.653		54.7536	45.8442	54.607	41.3814		n.a.	n.a.	n.a.	n.a.		62.1407	46.0838	65.4577	40.9299
AMF abundance in roots	28S rRNA gene copies µg-1		n.a.	n.a.	n.a.		1.18 ns	n.a.		n.a.		531.1	0		n.a.	n.a.	n.a.	n.a.		n.a.	n.a.	n.a.	n.a.		n.a.	n.a.	n.a.	n.a.
AMF abundance in substrate - plant compartment	28S rRNA gene copies mg-1		n.a.	n.a.	n.a.		1.35 ns	n.a.		n.a.		421.4	0		n.a.	n.a.	n.a.	n.a.		n.a.	n.a.	n.a.	n.a.		n.a.	n.a.	n.a.	n.a.
AMF abundance in substrate - root-free compartment	28S rRNA gene copies mg-1		n.a.	n.a.	n.a.		3.21 ns	n.a.		n.a.		596.314	0		n.a.	n.a.	n.a.	n.a.		n.a.	n.a.	n.a.	n.a.		n.a.	n.a.	n.a.	n.a.
AMF abundance in the meshbag	28S rRNA gene copies mg-1		n.a.	n.a.	n.a.		1.77 ns	n.a.		n.a.		1172.8	0		n.a.	n.a.	n.a.	n.a.		n.a.	n.a.	n.a.	n.a.		n.a.	n.a.	n.a.	n.a.
Fungal abundance in the substrate (plant compartment)	rDNA ITS1 region copies mg-1		1.29 ns	0.35 ns	0.93 ns		n.a.	n.a.		10295.5		n.a.	n.a.		n.a.	n.a.	n.a.	n.a.		n.a.	n.a.	n.a.	n.a.		n.a.	n.a.	n.a.	n.a.
Prokaryotic abundance in the substrate (plant compartment)	16S rRNA gene copies mg-1		3.93 ns	0.6 ns	1.48 ns		n.a.	n.a.		9729.68		n.a.	n.a.		n.a.	n.a.	n.a.	n.a.		n.a.	n.a.	n.a.	n.a.		n.a.	n.a.	n.a.	n.a.
Protistan abundance in the substrate (plant compartment)	18S rRNA gene copies mg-1		1.85 ns	0.01 ns	0.75 ns		n.a.	n.a.		4068.1		n.a.	n.a.		n.a.	n.a.	n.a.	n.a.		n.a.	n.a.	n.a.	n.a.		n.a.	n.a.	n.a.	n.a.
AOB abundance in substrate (plant compartment)	16S rRNA gene copies mg-1		1.53 ns	1.57 ns	3.2 *		3.75 *	1.21 ns		15.1283		n.a.	n.a.		n.a.	n.a.	n.a.	n.a.		12.7086	21.6348	10.513	10.7181		n.a.	n.a.	n.a.	n.a.
AOB AmoA gene abundance in the substrate (plant compartment)	AmoA gene copies mg-1		6.8 *	2.41 ns	1.02 ns		n.a.	n.a.		13.7401		11.1834	16.2967		n.a.	n.a.	n.a.	n.a.		n.a.	n.a.	n.a.	n.a.		n.a.	n.a.	n.a.	n.a.
AOA AmoA gene abundance in the substrate (plant compartment)	AmoA gene copies mg-1		1.04 ns	2.38 ns	5.16 **		3.64 *	3.99 *		288.009		n.a.	n.a.		n.a.	n.a.	n.a.	n.a.		256.015	463.451	262.422	241.008		200.244	230.835	258.168	391.93
Fungal abundance in the substrate (root-free compartment)	rDNA ITS1 region copies mg-1		7.86 **	0.60 ns	0.93 ns		n.a.	n.a.		7860.11		2663.64	13056		n.a.	n.a.	n.a.	n.a.		n.a.	n.a.	n.a.	n.a.		n.a.	n.a.	n.a.	n.a.
Prokaryotic abundance in the substrate (root-free compartment)	16S rRNA gene copies mg-1		10.85 **	2.19 ns	1.46 ns		n.a.	n.a.		25714.5		12364	39064.9		n.a.	n.a.	n.a.	n.a.		n.a.	n.a.	n.a.	n.a.		n.a.	n.a.	n.a.	n.a.
Protistan abundance in the substrate (root-free compartment)	18S rRNA gene copies mg-1		7.36 *	1.49 ns	1.43 ns		n.a.	n.a.		4811.25		1390.4	8232.09		n.a.	n.a.	n.a.	n.a.		n.a.	n.a.	n.a.	n.a.		n.a.	n.a.	n.a.	n.a.
AOB abundance in substrate (root-free compartment)	16S rRNA gene copies mg-1		7.13 *	2.36 ns	2.26 ns		n.a.	n.a.		20.9777		5.35614	36.5992		n.a.	n.a.	n.a.	n.a.		n.a.	n.a.	n.a.	n.a.		n.a.	n.a.	n.a.	n.a.
AOB AmoA gene abundance in the substrate (root-free compartment)	AmoA gene copies mg-1		2.75 ns	1.97 ns	1.63 ns		n.a.	n.a.		49.9916		n.a.	n.a.		n.a.	n.a.	n.a.	n.a.		n.a.	n.a.	n.a.	n.a.		n.a.	n.a.	n.a.	n.a.
AOA AmoA gene abundance in the substrate (root-free compartment)	AmoA gene copies mg-1		32.61 ***	11.01 ***	8.96 ***		1.15 ns	10.27 **		2092.49		696.352	3488.64		1557.05	799.495	4467.51	1545.93		n.a.	n.a.	n.a.	n.a.		2596.5	936.896	7976.79	2444.36
Fungal abundance in the substrate (meshbag)	rDNA ITS1 region copies mg-1		6.86 *	0.75 ns	1.59 ns		n.a.	n.a.		6334.56		7550.66	5118.47		n.a.	n.a.	n.a.	n.a.		n.a.	n.a.	n.a.	n.a.		n.a.	n.a.	n.a.	n.a.
Prokaryotic abundance in the substrate (meshbag)	16S rRNA gene copies mg-1		13.2 **	0.55 ns	0.99 ns		n.a.	n.a.		24972.9		31309.7	18636.1		n.a.	n.a.	n.a.	n.a.		n.a.	n.a.	n.a.	n.a.		n.a.	n.a.	n.a.	n.a.
Protistan abundance in the substrate (meshbag)	18S rRNA gene copies mg-1		6.22 *	1.31 ns	1.19 ns		n.a.	n.a.		15741.9		17886.7	13597.1		n.a.	n.a.	n.a.	n.a.		n.a.	n.a.	n.a.	n.a.		n.a.	n.a.	n.a.	n.a.
AOB abundance in substrate (meshbag)	16S rRNA gene copies mg-1		19.02 ***	6.92 **	7.71 ***		0.17 ns	7.55 **		24.2144		11.3687	37.0602		38.2464	11.1613	37.0025	10.4474		n.a.	n.a.	n.a.	n.a.		66.1501	10.1359	63.08	8.87458
AOB AmoA gene abundance in the substrate (meshbag)	AmoA gene copies mg-1		32.93 ***	15.05 ***	13.08 ***		4.37 *	14.24 ***		27.1617		8.19205	46.1313		46.9912	4.52929	51.6271	5.49924		13.5092	5.10321	6.58239	7.57337		80.4732	3.95536	96.6718	3.42512
AOA AmoA gene abundance in the substrate (meshbag)	AmoA gene copies mg-1		36.06 ***	2.35 ns	0.76 ns		n.a.	n.a.		522.301		700.764	343.837		n.a.	n.a.	n.a.	n.a.		n.a.	n.a.	n.a.	n.a.		n.a.	n.a.	n.a.	n.a.
footnotes
ANOVA	analysis of variance
P	phosphorus
N	nitrogen
AMF	arbuscular mycorrhizal fungi/fungal
M+	mycorrhizal treatment
NM	non-mycorrhizal treatment
AOB	ammonia oxidizing bacteria
AOA	ammonia oxifizing archaea
rDNA	ribosomal DNA, operon encoding ribosomal RNA, including flanking regions
rRNA	ribosomal RNA, functional RNA forming part of the ribosomes - either small subunit (16S in prokaryotes, 18S in eukaryotes) or large subunit - 28S in eukaryotes
ITS1	internal transcribed spaces 1, a noncoding and highly variable region of rDNA positioned between 18S and 5.8S genes in eukaryotes
AmoA	ammonia monoxygenase subunit A
*	0.01 ≤ P < 0.05
**	0.001 ≤ P < 0.01
***	P < 0.001
ns	0.05 ≤ P (= no statistically significant differences)
n.a.	not applicable
N	number of replicates from which the mean value was calculated
