# Supplementary material for: Arbuscular Mycorrhiza and Nitrification: Disentangling Processes and Players by Using Synthetic Nitrification Inhibitors
Source: Appl Environ Microbiol. 2022 Oct 3;88(20):e01369-22. doi: 10.1128/aem.01369-22 (PMC9599619; doi:10.1128/aem.01369-22)
Supplement: Supplementary file 10 — Table S10. Download aem.01369-22-s0010.xlsx, XLSX file, 0.02 MB [file aem.01369-22-s0010.xlsx]

## Sheet: List1
Table S10: Results of multivariate statistics (principal component analysis, PCA, and redundancy analysis, RDA) for the different microbial guilds, using relative abundance data provided as Tables S4-S7. PCA provided first insights into influential variables, whereas RDA then tested significance of the effect of mycorrhizal inoculation (RDA_inoculation), amendment of the meshbag with different ni…
Prokaryotic phyla (13 taxa)						Protists phyla (12 taxa)						AOB - sequence types (14 taxa)						AOA - sequence types (15 taxa)
PCA						PCA						PCA						PCA
Total variation is 83.82749						Total variation is 202.87486						Total variation is 9000.739						Total variation is 130.62096
Summary Table:						Summary Table:						Summary Table:						Summary Table:
Statistic	Axis 1	Axis 2	Axis 3	Axis 4		Statistic	Axis 1	Axis 2	Axis 3	Axis 4		Statistic	Axis 1	Axis 2	Axis 3	Axis 4		Statistic	Axis 1	Axis 2	Axis 3	Axis 4
Eigenvalues	0.4999	0.1617	0.1346	0.0609		Eigenvalues	0.4046	0.2404	0.1208	0.073		Eigenvalues	0.2284	0.1618	0.113	0.085		Eigenvalues	0.2851	0.2159	0.1258	0.0778
Explained variation (cumulative)	49.99	66.16	79.62	85.71		Explained variation (cumulative)	40.46	64.51	76.58	83.89		Explained variation (cumulative)	22.84	39.02	50.32	58.82		Explained variation (cumulative)	28.51	50.1	62.69	70.47
Forward selection						Forward selection						Forward Selection						Forward Selection
Name	Explains %	Contribution %	pseudo-F	P		Name	Explains %	Contribution %	pseudo-F	P		Name	Explains %	Contribution %	pseudo-F	P		Name	Explains %	Contribution %	pseudo-F	P
compartment.root-free	44.5	68	75.3	0.001		compartment.meshbag	35.4	61.78	51.5	0.001		compartment.plant	14	60.2	13.3	0.001		inoculation.M+	5.8	31.3	5.8	0.001
compartment.plant	15.2	23.2	35.1	0.001		compartment.plant	16.33	28.5	31.5	0.001		compartment.root-free	3	12.8	2.9	0.004		inoculation.NM	5.8	31.3	5.8	0.001
compartment.meshbag	15.2	23.2	35.1	0.001		compartment.bulk	16.33	28.5	31.5	0.001		compartment.meshbag	3	12.8	2.9	0.001		compartment.plant	4	21.6	4.1	0.001
amendment.DCD	2	3.1	4.9	0.001		amendment.nitrapyrin	3.67	6.4	7.6	0.001		amendment.nitrapyrin	2.6	11.1	2.6	0.005		amendment.nitrapyrin	4	21.4	4.2	0.001
inoculation.M+	1.8	2.8	4.5	0.001		amendment.DMPP	0.85	1.49	1.8	0.098		inoculation.NM	2.2	9.5	2.2	0.019		compartment.bulk	2.3	12.3	2.5	0.03
inoculation.NM	1.8	2.8	4.5	0.001		amendment.none	0.59	1.03	1.2	0.223		inoculation.M+	2.2	9.5	2.2	0.015		compartment.meshbag	2.3	12.3	2.5	0.02
amendment.nitrapyrin	1.1	1.8	2.9	0.001		amendment.DCD	0.59	1.03	1.2	0.245		amendment.none	1.1	4.9	1.2	0.232		amendment.DMPP	1.6	8.9	1.8	0.047
amendment.DMPP	0.7	1.1	1.9	0.012		inoculation.M+	0.46	0.8	1	0.387		amendment.DCD	0.3	1.4	0.3	0.966		amendment.none	0.8	4.4	0.9	0.41
Analysis 'RDA_inoculation'						Analysis 'RDA_inoculation'						Analysis 'RDA_inoculation'						Analysis 'RDA_inoculation'
Method: partial RDA						Method: partial RDA						Method: partial RDA						Method: partial RDA
Partial variation is 30.49877, explanatory variables account for 4.99%						Partial variation is 87.55330, explanatory variables account for 1.06%						Partial variation is 7111.014, explanatory variables account for 2.79%						Partial variation is 114.27778, explanatory variables account for 6.64%
(adjusted explained variation is 3.92%)						(adjusted explained variation is 0.00%)						(adjusted explained variation is 1.52%)						(adjusted explained variation is 5.59%)
Summary Table:						Summary Table:						Summary Table:						Summary Table:
Statistic	Axis 1	Axis 2	Axis 3	Axis 4		Statistic	Axis 1	Axis 2	Axis 3	Axis 4		Statistic	Axis 1	Axis 2	Axis 3	Axis 4		Statistic	Axis 1	Axis 2	Axis 3	Axis 4
Eigenvalues	0.0182	0.1238	0.056	0.0436		Eigenvalues	0.0046	0.1234	0.0962	0.066		Eigenvalues	0.022	0.1379	0.1152	0.0971		Eigenvalues	0.058	0.226	0.1552	0.1062
Explained variation (cumulative)	4.99	39.03	54.41	66.39		Explained variation (cumulative)	1.06	29.64	51.93	67.21		Explained variation (cumulative)	2.79	20.25	34.83	47.12		Explained variation (cumulative)	6.64	32.53	50.31	62.48
Pseudo-canonical correlation	0.6609	0	0	0		Pseudo-canonical correlation	0.3072	0	0	0		Pseudo-canonical correlation	0.5016	0	0	0		Pseudo-canonical correlation	0.5473	0	0	0
Explained fitted variation (cumulative)	100					Explained fitted variation (cumulative)	100					Explained fitted variation (cumulative)	100					Explained fitted variation (cumulative)	100
Permutation Test Results:						Permutation Test Results:						Permutation Test Results:						Permutation Test Results:
On All Axes	pseudo-F=4.7, P=0.001					On All Axes	pseudo-F=1.0, P=0.353					On All Axes	pseudo-F=2.2, P=0.01					On All Axes	pseudo-F=6.3, P=0.001
Analysis 'RDA_amendment'						Analysis 'RDA_amendment'						Analysis 'RDA_amendment'						Analysis 'RDA_amendment'
Method: partial RDA						Method: partial RDA						Method: partial RDA						Method: partial RDA
Partial variation is 32.27582, explanatory variables account for 10.22%						Partial variation is 96.99427, explanatory variables account for 10.69%						Partial variation is 7253.142, explanatory variables account for 4.69%						Partial variation is 114.82162, explanatory variables account for 7.32%
(adjusted explained variation is 7.20%)						(adjusted explained variation is 7.68%)						(adjusted explained variation is 0.98%)						(adjusted explained variation is 4.20%)
Summary Table:						Summary Table:						Summary Table:						Summary Table:
Statistic	Axis 1	Axis 2	Axis 3	Axis 4		Statistic	Axis 1	Axis 2	Axis 3	Axis 4		Statistic	Axis 1	Axis 2	Axis 3	Axis 4		Statistic	Axis 1	Axis 2	Axis 3	Axis 4
Eigenvalues	0.0275	0.0077	0.0042	0.1238		Eigenvalues	0.0381	0.0086	0.0044	0.1234		Eigenvalues	0.0248	0.0103	0.0028	0.1379		Eigenvalues	0.0506	0.0072	0.0065	0.2265
Explained variation (cumulative)	7.13	9.12	10.22	42.38		Explained variation (cumulative)	7.97	9.76	10.69	36.49		Explained variation (cumulative)	3.07	4.34	4.69	21.81		Explained variation (cumulative)	5.75	6.58	7.32	33.08
Pseudo-canonical correlation	0.5286	0.3947	0.3297	0		Pseudo-canonical correlation	0.5214	0.5093	0.2496	0		Pseudo-canonical correlation	0.4303	0.4187	0.2482	0		Pseudo-canonical correlation	0.5391	0.2948	0.2585	0
Explained fitted variation (cumulative)	69.75	89.25	100			Explained fitted variation (cumulative)	74.53	91.32	100			Explained fitted variation (cumulative)	65.5	92.64	100			Explained fitted variation (cumulative)	78.62	89.84	100
Permutation Test Results:						Permutation Test Results:						Permutation Test Results:						Permutation Test Results:
On First Axis	pseudo-F=2.3, P=0.001					On First Axis	pseudo-F=2.6, P=0.001					On First Axis	pseudo-F=0.8, P=0.067					On First Axis	pseudo-F=1.8, P=0.002
On All Axes	pseudo-F=3.4, P=0.001					On All Axes	pseudo-F=3.6, P=0.001					On All Axes	pseudo-F=1.3, P=0.126					On All Axes	pseudo-F=2.3, P=0.002
Analysis 'RDA_compartment'						Analysis 'RDA_compartment'						Analysis 'RDA_compartment'						Analysis 'RDA_compartment'
Method: partial RDA						Method: partial RDA						Method: partial RDA						Method: partial RDA
Partial variation is 79.00522, explanatory variables account for 63.32%						Partial variation is 191.57881, explanatory variables account for 54.78%						Partial variation is 8437.576, explanatory variables account for 18.07%						Partial variation is 114.63015, explanatory variables account for 7.16%
(adjusted explained variation is 62.50%)						(adjusted explained variation is 53.77%)						(adjusted explained variation is 15.94%)						(adjusted explained variation is 5.08%)
Summary Table:						Summary Table:						Summary Table:						Summary Table:
Statistic	Axis 1	Axis 2	Axis 3	Axis 4		Statistic	Axis 1	Axis 2	Axis 3	Axis 4		Statistic	Axis 1	Axis 2	Axis 3	Axis 4		Statistic	Axis 1	Axis 2	Axis 3	Axis 4
Eigenvalues	0.4603	0.1366	0.1238	0.056		Eigenvalues	0.3614	0.156	0.1234	0.0962		Eigenvalues	0.1548	0.0146	0.1379	0.1152		Eigenvalues	0.0419	0.0209	0.2265	0.1556
Explained variation (cumulative)	48.83	63.32	76.46	82.4		Explained variation (cumulative)	38.27	54.78	67.85	78.03		Explained variation (cumulative)	16.52	18.07	32.78	45.08		Explained variation (cumulative)	4.78	7.16	32.97	50.7
Pseudo-canonical correlation	0.9646	0.9317	0	0		Pseudo-canonical correlation	0.9498	0.8537	0	0		Pseudo-canonical correlation	0.8405	0.425	0	0		Pseudo-canonical correlation	0.5572	0.3439	0	0
Explained fitted variation (cumulative)	77.12	100				Explained fitted variation (cumulative)	69.85	100				Explained fitted variation (cumulative)	91.41	100				Explained fitted variation (cumulative)	66.7	100
Permutation Test Results:						Permutation Test Results:						Permutation Test Results:						Permutation Test Results:
On First Axis	pseudo-F=42.5, P=0.001					On First Axis	pseudo-F=27.6, P=0.001					On First Axis	pseudo-F=7.6, P=0.001					On First Axis	pseudo-F=2.2, P=0.001
On All Axes	pseudo-F=76.8, P=0.001					On All Axes	pseudo-F=53.9, P=0.001					On All Axes	pseudo-F=8.5, P=0.001					On All Axes	pseudo-F=3.4, P=0.001
